# Supplementary material for: Microbial activity response to hydrogen injection in thermophilic anaerobic digesters revealed by genome-centric metatranscriptomics
Source: Microbiome. 2018 Oct 27;6:194. doi: 10.1186/s40168-018-0583-4 (PMC6204281; doi:10.1186/s40168-018-0583-4)
Supplement: Supplementary file 2 — MAGs coverage (Dataset S1), differentially expressed genes assigned to MAGs (Dataset S2), total differentially expressed genes not assigned to MAGs (Dataset S3), KEGG pathways including a significant number of differentially expressed genes (Dataset S4). (XLSX 328 kb) [file 40168_2018_583_MOESM2_ESM.xlsx]

## Sheet: S1
Dataset S1: coverage of the MAGs in each reactor pre-/post-H2 injection. R1: single stage reactor. R2: acidogenic reactor of the two-stage configuration. R3: methanogenic reactor of the two-stage configuration. post=after hydrogen injection. a, b, c= replicates.
MAG name	R1_a	R1_b	R1_c	R1_post_a	R1_post_b	R1_post_c	p-value R1pre_post	MAG name	R2_a	R2_b	R2_c	R2_post_a	R2_post_b	R2_post_c	p-value R2pre_post	MAG name	R3_a	R3_b	R3_c	R3_post_a	R3_post_b	R3_post_c	p-value R3pre_post
Bifidobacterium crudilactis UC0001	0.815535	0.544263	0.393305	0.305049	0.356101	0.27187	0.0957334	Bifidobacterium crudilactis UC0001	72.3972	71.9435	70.4924	42.0852	32.0866	46.3512	0.00180714	Bifidobacterium crudilactis UC0001	0.0421508	0.0399146	0.0262583	0.0451129	0.0218948	0.0388337	0.927385
Bacteroidetes sp. UC0002	0.00483597	0.015484	0.0169023	0.00826204	0.00978319	0.0108104	0.51193	Bacteroidetes sp. UC0002	2.97e-05	9.54e-05	2.31e-05	1.3e-05	0.000662282	0.000188303	0.289128	Bacteroidetes sp. UC0002	8.66752	6.03495	9.25305	1.95259	1.83348	1.50889	0.00338194
Bacteroidetes sp. UC0003	0.851817	0.786875	0.90153	0.988981	1.03635	0.898206	0.071292	Bacteroidetes sp. UC0003	8.26e-05	2.57e-05	0.00014224	1.16e-05	0.000147691	6.13e-05	0.857338	Bacteroidetes sp. UC0003	0.404266	0.542958	0.429586	0.7292	0.795909	0.897328	0.00579405
Chloroflexi sp. UC0004	0.00788261	0.00665291	0.00619244	0.00395947	0.00349062	0.00330636	0.00355015	Chloroflexi sp. UC0004	3.04e-05	2.29e-05	2.31e-05	8.56e-05	8.54e-05	9.5e-05	9.5139e-05	Chloroflexi sp. UC0004	2.23363	2.34186	1.58411	0.728425	0.566187	0.754769	0.00493308
Chloroflexi sp. UC0005	0.00163027	0.00105884	0.00141451	0.00102635	0.000785905	0.000734953	0.0518578	Chloroflexi sp. UC0005	2.97e-05	2.24e-05	2.5e-05	1.16e-05	4.34e-05	2.61e-05	0.894469	Chloroflexi sp. UC0005	1.05611	0.721875	0.851275	0.120338	0.0968989	0.123465	0.0014497
Methanosarcina thermophila UC0006	0.0428351	0.0291539	0.0516098	0.00859382	0.0107556	0.0302591	0.0602098	Methanosarcina thermophila UC0006	2.97e-05	4.45e-05	6.88e-05	5.7e-05	4.88e-05	2.63e-05	0.816133	Methanosarcina thermophila UC0006	0.559138	0.43956	0.556647	0.333154	0.184435	0.664536	0.445841
Candidatus Methanoculleus thermohydrogenotrophicum UC0007	0.248207	0.212301	0.130725	0.312506	0.265522	0.209447	0.226215	Candidatus Methanoculleus thermohydrogenotrophicum UC0007	3.34e-05	2.24e-05	2.31e-05	1.3e-05	1.23e-05	1.53e-05	0.0253697	Candidatus Methanoculleus thermohydrogenotrophicum UC0007	0.0777383	0.0733743	0.0653583	0.0172079	0.0158753	0.0210178	0.000162567
Methanothermobacter wolfeii UC0008	1.45309	1.03799	1.15829	0.364806	0.496585	0.335011	0.0035434	Methanothermobacter wolfeii UC0008	0.000254053	0.000105921	2.31e-05	0.00012074	0.000198004	0.000118004	0.81714	Methanothermobacter wolfeii UC0008	0.812516	0.799709	0.803237	0.917043	0.665469	1.36268	0.435315
Methanomassiliicoccus sp. UC0009	0.00902984	0.00620317	0.00615656	0.00617703	0.00519482	0.00552052	0.205656	Methanomassiliicoccus sp. UC0009	2.97e-05	2.41e-05	2.59e-05	1.31e-05	3.15e-05	1.48e-05	0.329376	Methanomassiliicoccus sp. UC0009	0.794181	0.792943	0.606998	0.185759	0.174414	0.195076	0.000942622
Methanothermobacter thermautotrophicus UC0010	0.536454	0.394007	0.270178	0.112861	0.142018	0.106349	0.0227434	Methanothermobacter thermautotrophicus UC0010	2.97e-05	2.24e-05	2.31e-05	1.41e-05	1.23e-05	1.38e-05	0.00816634	Methanothermobacter thermautotrophicus UC0010	0.00990889	0.00893264	0.0111378	0.0273587	0.0218469	0.040296	0.0226719
Coprothermobacter proteolyticus sp. UC0011	58.1343	49.0734	37.132	83.2345	82.988	66.4326	0.0233233	Coprothermobacter proteolyticus sp. UC0011	0.000473018	0.000119397	0.000223091	0.000741656	0.00348265	0.00116992	0.1498	Coprothermobacter proteolyticus sp. UC0011	8.31403	8.60343	8.14846	11.2045	12.3999	15.6375	0.0237839
Firmicutes sp. UC0012	1.23417	0.9072	1.13039	0.465106	0.579231	1.05831	0.131121	Firmicutes sp. UC0012	5.58e-05	5.77e-05	2.31e-05	6e-05	5.75e-05	5.98e-05	0.294619	Firmicutes sp. UC0012	0.00573663	0.00563223	0.00455075	0.0014873	0.00131625	0.00233125	0.00186693
Firmicutes sp. UC0013	0.020205	0.0153179	0.019397	0.00608684	0.00640949	0.00795117	0.00207734	Firmicutes sp. UC0013	2.97e-05	9.35e-05	2.31e-05	6.71e-05	3.26e-05	1.38e-05	0.709665	Firmicutes sp. UC0013	1.56637	1.63855	1.30508	0.93155	0.858836	1.04249	0.00814745
Syntrophomonas sp. UC0014	0.123775	0.077269	0.134255	0.00929239	0.0103807	0.0168296	0.0048749	Syntrophomonas sp. UC0014	9.54e-05	2.24e-05	2.31e-05	1.16e-05	0.000258717	0.000149193	0.285961	Syntrophomonas sp. UC0014	3.93068	4.21249	3.34118	0.28829	0.280145	0.365529	0.000168086
Clostridiales sp. UC0015	7.69308	9.10174	11.9309	4.55551	4.62889	5.67991	0.0235871	Clostridiales sp. UC0015	5.66e-05	2.32e-05	0.000115866	6.57e-05	0.000516178	8.94e-05	0.346878	Clostridiales sp. UC0015	4.92045	5.29469	5.22489	0.440669	0.52354	0.538403	2.55863e-06
Leuconostoc pseudomesenteroides UC0016	0.0849064	0.053574	0.119137	0.0237322	0.0424708	0.113714	0.480298	Leuconostoc pseudomesenteroides UC0016	6.00766	2.93273	4.67935	12.8126	12.9077	9.93195	0.00513125	Leuconostoc pseudomesenteroides UC0016	0.00250954	0.00141181	0.00119291	0.00103893	0.000470853	0.0032093	0.894043
Syntrophaceticus sp. UC0017	0.0717973	0.0468741	0.0844995	0.0143259	0.0153205	0.0242627	0.0123612	Syntrophaceticus sp. UC0017	0.000107193	5.12e-05	2.3e-05	1.28e-05	0.000131332	3.05e-05	0.961986	Syntrophaceticus sp. UC0017	2.53153	3.25385	2.82555	0.212323	0.243095	0.327287	0.000252652
Tepidanaerobacter acetatoxydans UC0018	4.67649	4.86544	4.76256	4.28788	4.42796	3.94476	0.0234157	Tepidanaerobacter acetatoxydans UC0018	2.97e-05	4.86e-05	5.18e-05	3.99e-05	0.000147148	6.45e-05	0.289206	Tepidanaerobacter acetatoxydans UC0018	0.04405	0.040752	0.0455871	0.262076	0.320071	0.432298	0.00414006
Clostridia sp. UC0019	0.00934281	0.00826351	0.00998169	0.00469537	0.0039129	0.0054337	0.00247707	Clostridia sp. UC0019	2.97e-05	2.24e-05	2.31e-05	1.16e-05	1.51e-05	1.38e-05	0.0103862	Clostridia sp. UC0019	0.396833	0.431075	0.317889	0.00960187	0.0089365	0.0148484	0.00038172
Tepidanaerobacter sp. UC0020	0.360415	0.254586	0.393406	0.139195	0.141714	0.179552	0.0140948	Tepidanaerobacter sp. UC0020	2.97e-05	2.24e-05	2.31e-05	1.16e-05	1.23e-05	1.38e-05	0.00661786	Tepidanaerobacter sp. UC0020	0.21703	0.230714	0.223078	0.0345085	0.0389609	0.0571102	2.26761e-05
Firmicutes sp. UC0021	0.0236222	0.0157582	0.0236895	0.00798215	0.00843959	0.0115224	0.0148873	Firmicutes sp. UC0021	2.97e-05	2.24e-05	2.59e-05	5e-05	5.5e-05	1.47e-05	0.340449	Firmicutes sp. UC0021	0.387471	0.526879	0.394084	0.104678	0.0967567	0.137392	0.00235791
Firmicutes sp. UC0022	0.00246255	0.00186073	0.00305944	0.00146382	0.00102082	0.00137648	0.0342219	Firmicutes sp. UC0022	2.96e-05	2.91e-05	2.68e-05	1.16e-05	1.23e-05	1.38e-05	0.000122461	Firmicutes sp. UC0022	0.422363	0.524789	0.353488	0.049713	0.0491573	0.0408134	0.00148391
Firmicutes sp. UC0023	0.265294	0.180959	0.330923	0.0723864	0.0983914	0.282039	0.242825	Firmicutes sp. UC0023	2.97e-05	2.24e-05	2.31e-05	1.22e-05	4.95e-05	3.45e-05	0.561939	Firmicutes sp. UC0023	0.278179	0.254387	0.256574	0.185946	0.213352	0.307621	0.506698
Clostridia sp. UC0024	0.0108241	0.00803313	0.0135396	0.00318416	0.00381559	0.00494379	0.0150941	Clostridia sp. UC0024	2.97e-05	2.24e-05	2.31e-05	1.16e-05	0.000110486	1.38e-05	0.569482	Clostridia sp. UC0024	1.81008	1.7184	1.74391	0.041904	0.0394003	0.108536	1.15083e-06
Clostridiaceae sp. UC0025	0.00110701	0.0023081	0.00178702	0.00146155	0.00185334	0.00712344	0.400789	Clostridiaceae sp. UC0025	0.859275	0.763692	1.09948	2.62168	6.69959	2.04613	0.121156	Clostridiaceae sp. UC0025	0.00417542	0.00116929	0.0016956	0.000730081	2.32e-05	0.000582514	0.116336
Clostridium sp. UC0026	0.0024891	0.00619022	0.00523332	0.00653562	0.00899237	0.0189253	0.157771	Clostridium sp. UC0026	0.968711	1.30187	1.28607	1.96621	5.23007	1.90575	0.169232	Clostridium sp. UC0026	0.00315381	0.00114703	0.00136543	0.000504022	0.000197638	0.000287536	0.0721453
Firmicutes sp. UC0027	0.63288	0.495154	0.472974	0.453482	0.42623	0.379697	0.104725	Firmicutes sp. UC0027	3.2e-05	2.24e-05	2.31e-05	1.16e-05	1.38e-05	3.56e-05	0.541911	Firmicutes sp. UC0027	0.161765	0.167106	0.138735	0.50247	0.47572	0.60733	0.00081975
Clostridiaceae sp. UC0028	0.000833808	0.00181816	0.00203837	0.00209171	0.00170609	0.00562304	0.291949	Clostridiaceae sp. UC0028	0.55412	0.561426	0.753757	1.63535	4.48328	1.33167	0.138078	Clostridiaceae sp. UC0028	0.00220031	0.000759348	0.00110373	0.000369971	0.000152242	9.55e-05	0.0603011
Lactobacillus paracasei UC0029	0.238566	0.148502	0.128067	0.108734	0.138232	0.106967	0.203915	Lactobacillus paracasei UC0029	0.743017	0.32677	0.524689	0.924067	0.758866	0.627598	0.181327	Lactobacillus paracasei UC0029	0.0150306	0.0147984	0.00930403	0.00753265	0.00357425	0.00906743	0.0638344
Clostridium sp. UC0030	0.000880046	0.00202905	0.0016142	0.00182022	0.0017321	0.00331591	0.271919	Clostridium sp. UC0030	0.367831	0.463805	0.487626	0.843175	2.33024	0.822646	0.149197	Clostridium sp. UC0030	0.0007583	0.000244092	0.000324963	0.000239299	8.65e-05	0.000107078	0.148126
Clostridiaceae sp. UC0031	0.0120872	0.0113344	0.0174426	0.00430358	0.00517556	0.0087338	0.032598	Clostridiaceae sp. UC0031	0.469109	0.457017	0.483087	0.349564	0.676293	0.350186	0.924133	Clostridiaceae sp. UC0031	0.0010726	0.0011702	0.00072539	0.000233568	7.52e-05	0.000311875	0.00673281
Clostridia sp. UC0032	0.000198886	5.11e-05	0.000133623	3.06e-05	0.000186647	2.34e-05	0.523771	Clostridia sp. UC0032	2.97e-05	2.24e-05	2.31e-05	1.16e-05	1.54e-05	1.38e-05	0.0111924	Clostridia sp. UC0032	0.418927	0.468525	0.370809	0.106969	0.0943629	0.0956559	0.000356121
Firmicutes sp. UC0033	0.23123	0.211028	0.165797	0.153994	0.184408	0.126651	0.135433	Firmicutes sp. UC0033	2.97e-05	0.000112692	0.00016309	0.000599203	0.000385264	0.000402758	0.0102336	Firmicutes sp. UC0033	0.00473826	0.00531997	0.00368302	0.0207704	0.0180405	0.0237552	0.000693324
Clostridiales sp. UC0034	0.0255725	0.019174	0.0230525	0.0143365	0.0143389	0.0160913	0.0170173	Clostridiales sp. UC0034	2.97e-05	2.46e-05	2.31e-05	1.89e-05	1.29e-05	1.47e-05	0.0182717	Clostridiales sp. UC0034	0.0297817	0.0308358	0.0202208	0.410135	0.378108	0.487306	0.0002573
Clostridia sp. UC0035	0.0346867	0.024564	0.0207743	0.0207025	0.0187569	0.0207113	0.190473	Clostridia sp. UC0035	3.43e-05	2.24e-05	2.31e-05	1.16e-05	1.23e-05	1.38e-05	0.0229717	Clostridia sp. UC0035	0.173465	0.183818	0.114477	0.529984	0.454884	0.44577	0.000740361
Clostridiales sp. UC0036	0.0172135	0.00988707	0.0217213	0.00215416	0.00299083	0.00598906	0.0260155	Clostridiales sp. UC0036	2.97e-05	2.24e-05	2.31e-05	1.16e-05	1.23e-05	1.38e-05	0.00661786	Clostridiales sp. UC0036	0.718889	0.813138	0.742785	0.0735101	0.0795195	0.131086	3.91292e-05
Rikenellaceae sp. UC0037	0.00188005	0.00580118	0.00631402	0.00799445	0.00613422	0.00737286	0.171368	Rikenellaceae sp. UC0037	2.97e-05	2.24e-05	2.31e-05	1.16e-05	0.000102046	1.38e-05	0.591269	Rikenellaceae sp. UC0037	0.808997	0.489029	0.880459	0.0615338	0.0442366	0.0470734	0.00497611
Clostridia sp. UC0038	0.0512616	0.0603124	0.0807208	0.0262015	0.025146	0.0357496	0.0198866	Clostridia sp. UC0038	8.57e-05	5.3e-05	9.9e-05	6.96e-05	0.000348986	6.91e-05	0.426385	Clostridia sp. UC0038	1.73289	1.95252	1.8781	0.766241	0.98195	1.0142	0.000763483
Clostridiaceae sp. UC0039	0.0422511	0.0323463	0.0386621	0.0117954	0.0111084	0.0131571	0.000960163	Clostridiaceae sp. UC0039	2.97e-05	8.18e-05	2.31e-05	1.16e-05	4.34e-05	1.38e-05	0.359464	Clostridiaceae sp. UC0039	0.440509	0.483565	0.395096	0.185967	0.19837	0.288044	0.00629804
Epulopiscium sp. UC0040	0.0193644	0.0230369	0.0330276	0.0125761	0.0076611	0.00962675	0.0246329	Epulopiscium sp. UC0040	2.97e-05	2.24e-05	2.31e-05	1.16e-05	1.23e-05	1.38e-05	0.00661786	Epulopiscium sp. UC0040	0.605871	0.607122	0.64143	0.173971	0.165598	0.200213	9.64076e-06
Planctomycetes sp. UC0041	0.000641577	0.00045832	0.000613769	0.000376885	0.000338565	0.000251501	0.0215978	Planctomycetes sp. UC0041	5.37e-05	3.45e-05	6e-05	3.09e-05	3.82e-05	7.45e-05	0.926009	Planctomycetes sp. UC0041	1.28574	1.29313	0.821266	0.803812	0.775402	0.815126	0.0988621
Pseudomonas lundensis UC0042	0.0222206	0.0188942	0.0185911	0.00742568	0.00702694	0.00990663	0.00131707	Pseudomonas lundensis UC0042	5.45261	7.05292	6.53418	0.332465	0.267815	0.334532	0.000215462	Pseudomonas lundensis UC0042	0.000274601	0.000258999	0.000133241	0.000115365	9.38e-05	9.88e-05	0.0572522
Pseudomonas fluorescens UC0043	0.00532825	0.00400077	0.00555465	0.000286065	0.000277159	0.000279541	0.000643246	Pseudomonas fluorescens UC0043	0.0875817	0.12383	0.115184	10.7882	9.16029	10.703	4.4238e-05	Pseudomonas fluorescens UC0043	0.000889515	0.000896982	0.000531756	0.00126989	0.000621736	0.000686692	0.734889
Serratia liquefaciens UC0044	0.0382242	0.0298862	0.0383707	0.000730524	0.00075103	0.00072479	0.000243487	Serratia liquefaciens UC0044	0.0513935	0.0515198	0.0545429	1.13978	0.887707	1.36855	0.0014762	Serratia liquefaciens UC0044	5.62e-05	5.46e-05	2.25e-05	0.000273868	0.000157078	0.000147134	0.0244942
Acetobacter pasteurianus UC0045	0.00127643	0.00129273	0.000643648	0.00132714	0.00176514	0.0011068	0.317748	Acetobacter pasteurianus UC0045	0.249804	0.315938	0.276178	1.37244	1.1337	1.09756	0.000479248	Acetobacter pasteurianus UC0045	0.000219034	0.000240515	7e-05	0.000683699	0.000587424	0.000559922	0.0026865
Anaerobaculum hydrogeniformans UC0046	23.868	18.0029	15.3334	14.722	14.064	12.2052	0.109168	Anaerobaculum hydrogeniformans UC0046	6.01e-05	5.2e-05	0.000172498	0.000443394	0.00103904	0.000341289	0.0810251	Anaerobaculum hydrogeniformans UC0046	6.04006	6.99318	5.14066	9.92926	9.80098	13.1253	0.0156219
Anaerobaculum sp. UC0047	0.790155	0.644269	0.53063	1.16906	1.12267	0.863706	0.0306044	Anaerobaculum sp. UC0047	2.97e-05	0.000139311	8.3e-05	7.24e-05	0.000150012	1.38e-05	0.922076	Anaerobaculum sp. UC0047	1.43739	1.72655	1.45651	0.641705	0.676741	0.842459	0.00185475
Anaerobaculum mobile UC0048	2.13369	1.51936	1.86525	1.90382	1.82116	1.90404	0.847507	Anaerobaculum mobile UC0048	9.91e-05	2.24e-05	7.65e-05	7.86e-05	0.000431324	0.000235155	0.156043	Anaerobaculum mobile UC0048	3.58819	4.39411	3.05545	4.04716	3.81956	5.39109	0.3026
Synergistaceae sp. UC0049	2.02216	1.64788	1.31975	3.64642	3.33064	2.6539	0.012223	Synergistaceae sp. UC0049	5.74e-05	2.24e-05	2.56e-05	4.5e-05	0.000155766	0.000252371	0.129937	Synergistaceae sp. UC0049	0.368625	0.423368	0.313864	0.507282	0.497466	0.659993	0.03859
Defluviitoga tunisiensis UC0050	9.20937	22.3334	26.4136	11.8533	12.7844	23.9521	0.655321	Defluviitoga tunisiensis UC0050	0.000194132	0.000103017	0.00023953	0.000770471	0.00471938	0.000958842	0.200382	Defluviitoga tunisiensis UC0050	21.9776	18.5685	24.9494	54.6268	50.0148	40.7868	0.00396677

## Sheet: S2
Dataset S2: differential expressed genes after hydrogen injection. R1: single stage reactor. R3: methanogenic reactor of the two-stage configuration.
Reactor	Species	logConc	logFC	adj.pVal.Tgw	Gene_name	Gene_function	KEGG_ID
R1	Coprothermobacter proteolyticus UC0011	19_13	1.57141	1.65683e-43	CysH	3'-phosphoadenosine 5'-phosphosulfate sulfotransferase (PAPS reductase)/FAD synthetase and related enzymes	#
	Coprothermobacter proteolyticus UC0011	1173_1	-1.68858	1.22489e-38	NifS	Cysteine sulfinate desulfinase/cysteine desulfurase and related enzymes	K04487
	Coprothermobacter proteolyticus UC0011	591_2	-1.48022	9.5462e-38	HemG	Flavodoxin	#
	Coprothermobacter proteolyticus UC0011	478_1	-1.32526	4.76909e-34	DnaK	Molecular chaperone	K04043
	Coprothermobacter proteolyticus UC0011	592_2	1.75105	1.72871e-33	ArgR	Arginine repressor	K03402
	Coprothermobacter proteolyticus UC0011	591_1	-1.77654	1.37617e-32	#	#	#
	Coprothermobacter proteolyticus UC0011	23_1	-1.48632	4.90206e-28	-	Uncharacterized oxidoreductases, Fe-dependent alcohol dehydrogenase family	#
	Coprothermobacter proteolyticus UC0011	71_3	-1.54441	7.2536e-24	AcpD	Acyl carrier protein phosphodiesterase	K01118
	Coprothermobacter proteolyticus UC0011	19_9	1.22696	6.76061e-23	-	Predicted ATP-dependent Lon-type protease	K01338
	Coprothermobacter proteolyticus UC0011	611_4	1.23657	6.01392e-22	HsdM	Type I restriction-modification system methyltransferase subunit	K03427
	Coprothermobacter proteolyticus UC0011	667_1	-1.21483	6.17035e-22	ZntA	Cation transport ATPase	K01534
	Coprothermobacter proteolyticus UC0011	22_3	-1.11486	5.86311e-21	-	Uncharacterized oxidoreductases, Fe-dependent alcohol dehydrogenase family	K19955
	Coprothermobacter proteolyticus UC0011	1173_2	-1.47174	7.61694e-21	-	Uncharacterized protein conserved in bacteria	#
	Coprothermobacter proteolyticus UC0011	384_7	1.2813	1.05361e-20	AceF	Pyruvate/2-oxoglutarate dehydrogenase complex, dihydrolipoamide acyltransferase (E2) component, and related enzymes	K00627
	Coprothermobacter proteolyticus UC0011	276_2	1.46236	1.4433e-20	-	Aldehyde:ferredoxin oxidoreductase	K03738
	Coprothermobacter proteolyticus UC0011	126_2	-1.05224	1.23004e-19	UvrB	Helicase subunit of the DNA excision repair complex	K03702
	Coprothermobacter proteolyticus UC0011	43_2	-1.23568	1.64727e-19	IbpA	Molecular chaperone (small heat shock protein)	K13993
	Coprothermobacter proteolyticus UC0011	19_14	1.07964	3.05223e-19	PflD	Pyruvate-formate lyase	K00656
	Coprothermobacter proteolyticus UC0011	89_2	1.10877	3.34383e-19	AceF	Pyruvate/2-oxoglutarate dehydrogenase complex, dihydrolipoamide acyltransferase (E2) component, and related enzymes	K00627
	Coprothermobacter proteolyticus UC0011	591_3	-1.0827	5.28385e-19	AhpF	Alkyl hydroperoxide reductase, large subunit	#
	Coprothermobacter proteolyticus UC0011	611_6	1.00306	3.03652e-18	-	Type I site-specific restriction-modification system, R (restriction) subunit and related helicases	K01153
	Coprothermobacter proteolyticus UC0011	335_5	1.14157	5.36198e-18	-	Aldehyde:ferredoxin oxidoreductase	K03738
	Coprothermobacter proteolyticus UC0011	477_21	-1.06239	7.06141e-18	DnaK	Molecular chaperone	K04043
	Coprothermobacter proteolyticus UC0011	1276_4	-1.54998	2.00289e-17	ZntA	Cation transport ATPase	K01534
	Coprothermobacter proteolyticus UC0011	613_1	-1.21598	4.35784e-17	ClpP	Protease subunit of ATP-dependent Clp proteases	K01358
	Coprothermobacter proteolyticus UC0011	702_2	-1.05425	9.81113e-17	DnaJ	DnaJ-class molecular chaperone with C-terminal Zn finger domain	K03686
	Coprothermobacter proteolyticus UC0011	19_12	1.25156	5.64705e-15	#	#	#
	Coprothermobacter proteolyticus UC0011	86_1	1.0008	8.81547e-15	AcoA	Pyruvate/2-oxoglutarate dehydrogenase complex, dehydrogenase (E1) component, eukaryotic type, alpha subunit	K21416
	Coprothermobacter proteolyticus UC0011	127_7	-1.07964	9.07235e-15	#	#	#
	Coprothermobacter proteolyticus UC0011	1480_3	-1.03314	1.0778e-14	#	#	K03553
	Coprothermobacter proteolyticus UC0011	249_3	1.00482	4.35793e-14	#	#	#
	Coprothermobacter proteolyticus UC0011	796_1	1.11833	9.3746e-14	GntR	Transcriptional regulators	#
	Coprothermobacter proteolyticus UC0011	95_6	-1.04338	3.66288e-13	-	L-alanine-DL-glutamate epimerase and related enzymes of enolase superfamily	K01684
	Coprothermobacter proteolyticus UC0011	243_8	-1.0075	6.00028e-13	RpmC	Ribosomal protein L29	K02904
	Coprothermobacter proteolyticus UC0011	1128_2	-1.14584	4.438e-12	GroS	Co-chaperonin GroES (HSP10)	K04078
	Coprothermobacter proteolyticus UC0011	613_2	-1.03466	2.13722e-10	ClpX	ATP-dependent protease Clp, ATPase subunit	K03544
	Coprothermobacter proteolyticus UC0011	963_2	1.28447	4.4387e-10	AcoA	Pyruvate/2-oxoglutarate dehydrogenase complex, dehydrogenase (E1) component, eukaryotic type, alpha subunit	K21416
	Coprothermobacter proteolyticus UC0011	217_1	-1.05052	5.81704e-10	#	#	#
	Coprothermobacter proteolyticus UC0011	95_8	-1.03684	1.05328e-09	FruB	Phosphotransferase system, HPr-related proteins	K11189
	Coprothermobacter proteolyticus UC0011	1276_3	-1.31909	3.68618e-09	ArsR	Predicted transcriptional regulators	#
	Coprothermobacter proteolyticus UC0011	94_3	-1.32547	1.96022e-08	PtsN	Phosphotransferase system mannitol/fructose-specific IIA domain (Ntr-type)	K02773
	Coprothermobacter proteolyticus UC0011	389_2	1.09488	4.43701e-08	Ndk	Nucleoside diphosphate kinase	K00940
	Coprothermobacter proteolyticus UC0011	744_1	1.03176	9.11711e-08	DdpA	ABC-type dipeptide transport system, periplasmic component	K02035
	Coprothermobacter proteolyticus UC0011	95_16	1.28717	3.06025e-07	#	#	#
	Coprothermobacter proteolyticus UC0011	498_6	-1.13433	5.80125e-07	#	#	#
	Coprothermobacter proteolyticus UC0011	335_4	1.44957	2.54173e-06	#	#	#
	Coprothermobacter proteolyticus UC0011	444_4	-1.56178	2.82852e-06	#	#	#
	Coprothermobacter proteolyticus UC0011	490_2	-1.01735	3.0802e-05	FeoA	Fe2+ transport system protein A	K04758
	Coprothermobacter proteolyticus UC0011	127_6	-1.0329	3.76006e-05	-	Uncharacterized protein conserved in bacteria	#
	Coprothermobacter proteolyticus UC0011	358_3	1.62292	4.95714e-05	PstB	ABC-type phosphate transport system, ATPase component	K02036
	Coprothermobacter proteolyticus UC0011	1295_2	1.0383	0.000547061	#	#	#
	Coprothermobacter proteolyticus UC0011	37_1	1.03502	0.00118537	#	#	#
	Coprothermobacter proteolyticus UC0011	987_2	-1.24619	0.00243773	#	#	#
	Coprothermobacter proteolyticus UC0011	1409_1	-2.8879	0.017504	MurD	UDP-N-acetylmuramoylalanine-D-glutamate ligase	K01925
	Coprothermobacter proteolyticus UC0011	250_1	-1.07367	0.0225487	#	#	#
	Coprothermobacter proteolyticus UC0011	245_2	-1.51362	0.0402883	#	#	K16785
	Tepidanaerobacter acetatoxydans UC0018	2323_1	-3.25451	2.93783e-108	Fba	Fructose/tagatose bisphosphate aldolase	K08302
	Tepidanaerobacter acetatoxydans UC0018	2323_3	-2.48912	3.88854e-51	FruK	Fructose-1-phosphate kinase and related fructose-6-phosphate kinase (PfkB)	K00917
	Tepidanaerobacter acetatoxydans UC0018	471_21	2.76297	3.31533e-48	-	Predicted alternative tryptophan synthase beta-subunit (paralog of TrpB)	K06001
	Tepidanaerobacter acetatoxydans UC0018	865_80	2.28222	6.19742e-43	-	Uncharacterized protein conserved in bacteria	#
	Tepidanaerobacter acetatoxydans UC0018	471_20	2.2754	3.14587e-42	#	#	#
	Tepidanaerobacter acetatoxydans UC0018	3693_2	-1.89135	6.27315e-41	NagC	Transcriptional regulator/sugar kinase	#
	Tepidanaerobacter acetatoxydans UC0018	3693_3	-2.12247	1.6613e-39	NagC	Transcriptional regulator/sugar kinase	K00845
	Tepidanaerobacter acetatoxydans UC0018	488_7	-1.63206	7.71736e-29	PtsG	Phosphotransferase system IIC components, glucose/maltose/N-acetylglucosamine-specific	K02803_K02804
	Tepidanaerobacter acetatoxydans UC0018	4160_2	-2.27844	4.37068e-26	Fba	Fructose/tagatose bisphosphate aldolase	#
	Tepidanaerobacter acetatoxydans UC0018	2323_2	-1.31484	8.0101e-23	AgaS	Predicted phosphosugar isomerases	K15916
	Tepidanaerobacter acetatoxydans UC0018	1069_12	1.42728	2.07676e-20	Med	Uncharacterized ABC-type transport system, periplasmic component/surface lipoprotein	K07335
	Tepidanaerobacter acetatoxydans UC0018	1693_17	1.47991	7.23879e-20	GpsA	Glycerol-3-phosphate dehydrogenase	K04940
	Tepidanaerobacter acetatoxydans UC0018	4160_1	-1.91486	8.90874e-20	NagC	Transcriptional regulator/sugar kinase	K00845
	Tepidanaerobacter acetatoxydans UC0018	488_8	-1.48756	5.65929e-18	BglG	Transcriptional antiterminator	K03480
	Tepidanaerobacter acetatoxydans UC0018	865_79	1.49964	6.45004e-18	#	#	#
	Tepidanaerobacter acetatoxydans UC0018	1797_1	-1.75678	2.8807e-17	MglC	ABC-type glucose/galactose transport system, permease component	K10541
	Tepidanaerobacter acetatoxydans UC0018	865_77	1.5128	1.55706e-16	SapB	Uncharacterized membrane protein	K07507
	Tepidanaerobacter acetatoxydans UC0018	1069_47	-1.33239	5.13972e-16	AfuA	ABC-type Fe3+ transport system, periplasmic component	K02012
	Tepidanaerobacter acetatoxydans UC0018	865_75	1.17541	2.1038e-15	VicK	Signal transduction histidine kinase	K07636
	Tepidanaerobacter acetatoxydans UC0018	1693_16	1.19651	4.54887e-15	#	#	#
	Tepidanaerobacter acetatoxydans UC0018	1833_9	1.86932	2.91259e-14	-	Archaeal fructose 1,6-bisphosphatase	K01622
	Tepidanaerobacter acetatoxydans UC0018	1798_2	-1.02264	3.22989e-14	MglA	ABC-type sugar transport system, ATPase component	K10542
	Tepidanaerobacter acetatoxydans UC0018	4208_3	-1.40586	4.02787e-13	-	Predicted transporter component	K07112
	Tepidanaerobacter acetatoxydans UC0018	488_9	-1.05902	1.50015e-12	NagE	Phosphotransferase system IIA components	K02777
	Tepidanaerobacter acetatoxydans UC0018	680_81	-1.15804	8.40673e-12	-	Pyruvate/oxaloacetate carboxyltransferase	K01571
	Tepidanaerobacter acetatoxydans UC0018	70_44	1.24821	1.57943e-11	#	#	#
	Tepidanaerobacter acetatoxydans UC0018	382_52	1.12193	4.03962e-10	TpiA	Triosephosphate isomerase	K01803
	Tepidanaerobacter acetatoxydans UC0018	1120_71	-1.14504	4.88064e-10	PurS	Phosphoribosylformylglycinamidine (FGAM) synthase, PurS component	K01952
	Tepidanaerobacter acetatoxydans UC0018	1798_1	-1.05136	7.94342e-10	MglC	ABC-type glucose/galactose transport system, permease component	K10541
	Tepidanaerobacter acetatoxydans UC0018	382_49	1.26517	1.13328e-09	-	Uncharacterized protein with conserved CXXC pairs	#
	Tepidanaerobacter acetatoxydans UC0018	578_12	1.10704	1.4626e-09	FlgL	Flagellin and related hook-associated proteins	K02406
	Tepidanaerobacter acetatoxydans UC0018	8665_1	1.12867	4.6553e-09	#	#	#
	Tepidanaerobacter acetatoxydans UC0018	515_77	-1.17537	5.21162e-09	GroS	Co-chaperonin GroES (HSP10)	K04078
	Tepidanaerobacter acetatoxydans UC0018	164_1	-1.71331	6.6799e-08	MglC	ABC-type glucose/galactose transport system, permease component	K10541
	Tepidanaerobacter acetatoxydans UC0018	8665_2	1.06718	4.69269e-06	#	#	#
	Tepidanaerobacter acetatoxydans UC0018	131_18	1.03114	3.94561e-05	DsrA	Dissimilatory sulfite reductase (desulfoviridin), alpha and beta subunits	#
	Tepidanaerobacter acetatoxydans UC0018	1543_1	-1.00485	0.000656329	FrvX	Cellulase M and related proteins	#
	Anaerobaculum hydrogeniformans UC0046	158_168	-3.25268	2.78308e-51	#	#	#
	Anaerobaculum hydrogeniformans UC0046	158_69	2.45565	6.43746e-51	Imp	TRAP-type uncharacterized transport system, periplasmic component	K07080
	Anaerobaculum hydrogeniformans UC0046	11_16	-1.81147	1.78861e-33	RpsI	Ribosomal protein S9	K02996
	Anaerobaculum hydrogeniformans UC0046	11_305	-1.28237	1.05676e-29	RpsB	Ribosomal protein S2	K02967
	Anaerobaculum hydrogeniformans UC0046	11_195	-1.3536	1.43982e-29	GdhA	Glutamate dehydrogenase/leucine dehydrogenase	K00261
	Anaerobaculum hydrogeniformans UC0046	41_298	-1.43838	1.64447e-28	RplT	Ribosomal protein L20	K02887
	Anaerobaculum hydrogeniformans UC0046	11_335	-1.36212	2.23414e-28	ArgG	Argininosuccinate synthase	K01940
	Anaerobaculum hydrogeniformans UC0046	158_67	1.62361	1.12296e-21	AtoD	Acyl CoA:acetate/3-ketoacid CoA transferase, alpha subunit	K01034
	Anaerobaculum hydrogeniformans UC0046	11_123	1.01738	1.53245e-20	-	Uncharacterized protein predicted to be involved in DNA repair (RAMP superfamily)	K19091
	Anaerobaculum hydrogeniformans UC0046	158_65	1.1909	6.33709e-20	PaaJ	Acetyl-CoA acetyltransferase	K00626
	Anaerobaculum hydrogeniformans UC0046	13_6	-1.0692	8.87903e-19	RplK	Ribosomal protein L11	K02867
	Anaerobaculum hydrogeniformans UC0046	158_70	1.11641	9.13055e-19	BioA	Adenosylmethionine-8-amino-7-oxononanoate aminotransferase	#
	Anaerobaculum hydrogeniformans UC0046	41_120	-1.26681	1.53728e-16	#	#	#
	Anaerobaculum hydrogeniformans UC0046	13_209	-1.1368	3.14636e-16	GroS	Co-chaperonin GroES (HSP10)	K04078
	Anaerobaculum hydrogeniformans UC0046	13_210	-1.17161	8.91244e-16	GroL	Chaperonin GroEL (HSP60 family)	K04077
	Anaerobaculum hydrogeniformans UC0046	25_28	-1.23152	2.11493e-15	#	#	#
	Anaerobaculum hydrogeniformans UC0046	11_96	1.11692	9.4513e-15	CspC	Cold shock proteins	K03704
	Anaerobaculum hydrogeniformans UC0046	41_299	-1.43997	1.21166e-14	RpmI	Ribosomal protein L35	K02916
	Anaerobaculum hydrogeniformans UC0046	41_112	-1.19166	1.59611e-12	NtpD	Archaeal/vacuolar-type H+-ATPase subunit D	K02120
	Anaerobaculum hydrogeniformans UC0046	13_8	-1.02932	8.30878e-12	RplJ	Ribosomal protein L10	K02864
	Anaerobaculum hydrogeniformans UC0046	33_135	-1.04067	9.70732e-12	AcpP	Acyl carrier protein	K02078
	Anaerobaculum hydrogeniformans UC0046	33_92	-1.13762	5.48065e-11	#	#	#
	Anaerobaculum hydrogeniformans UC0046	41_9	1.37237	2.43886e-10	#	#	K10670
	Anaerobaculum hydrogeniformans UC0046	97_82	1.01896	1.24444e-09	Eda	2-keto-3-deoxy-6-phosphogluconate aldolase	K01625
	Anaerobaculum hydrogeniformans UC0046	13_1	-1.14053	1.74183e-08	RpmG	Ribosomal protein L33	K02913
	Anaerobaculum hydrogeniformans UC0046	41_208	-1.07889	3.0367e-08	CspC	Cold shock proteins	K03704
	Anaerobaculum hydrogeniformans UC0046	33_115	-1.02135	3.43897e-08	RpsT	Ribosomal protein S20	K02968
	Anaerobaculum hydrogeniformans UC0046	1563_2	1.2905	3.75934e-05	BisC	Anaerobic dehydrogenases, typically selenocysteine-containing	#
	Anaerobaculum hydrogeniformans UC0046	1024_1	1.35864	0.00275235	GlpK	Glycerol kinase	K00864
	Anaerobaculum hydrogeniformans UC0046	670_1	1.09547	0.00372617	-	Aldehyde:ferredoxin oxidoreductase	K03738
	Anaerobaculum hydrogeniformans UC0046	2043_2	1.68532	0.00512738	-	Butyrate kinase	K00929
	Defluviitoga tunisiensis UC0050	5873_2	1.30172	6.12227e-18	DdpA	ABC-type dipeptide transport system, periplasmic component	K02035
	Defluviitoga tunisiensis UC0050	5361_2	-1.94371	1.17984e-13	RpoD	DNA-directed RNA polymerase, sigma subunit (sigma70/sigma32)	K03086
	Defluviitoga tunisiensis UC0050	3395_2	-1.59636	1.01153e-12	-	Predicted S-adenosylmethionine-dependent methyltransferase involved in cell envelope biogenesis	K03438
	Defluviitoga tunisiensis UC0050	3020_1	-1.47023	3.84577e-10	RpoD	DNA-directed RNA polymerase, sigma subunit (sigma70/sigma32)	K03086
	Defluviitoga tunisiensis UC0050	8277_2	1.07364	1.58727e-08	DdpA	ABC-type dipeptide transport system, periplasmic component	K02035
	Defluviitoga tunisiensis UC0050	1365_17	-1.02111	2.09797e-08	DnaK	Molecular chaperone	K04043
	Defluviitoga tunisiensis UC0050	1546_2	-1.31537	1.01548e-07	GroS	Co-chaperonin GroES (HSP10)	K04078
	Defluviitoga tunisiensis UC0050	1074_5	-1.14692	1.2568e-07	IbpA	Molecular chaperone (small heat shock protein)	K13993
	Defluviitoga tunisiensis UC0050	13526_1	-1.8268	2.57743e-07	DdpA	ABC-type dipeptide transport system, periplasmic component	K02035
	Defluviitoga tunisiensis UC0050	5124_1	-1.34917	3.66249e-07	#	#	#
	Defluviitoga tunisiensis UC0050	593_17	1.02641	4.47256e-05	-	Uncharacterized protein conserved in bacteria	#
R3	Coprothermobacter proteolyticus UC0011	77_2	-2.50742	7.32797e-56	#	#	#
	Coprothermobacter proteolyticus UC0011	665_1	1.51106	1.14649e-23	GdhA	Glutamate dehydrogenase/leucine dehydrogenase	K00260
	Coprothermobacter proteolyticus UC0011	384_7	-2.23791	2.3909e-22	AceF	Pyruvate/2-oxoglutarate dehydrogenase complex, dihydrolipoamide acyltransferase (E2) component, and related enzymes	K00627
	Coprothermobacter proteolyticus UC0011	299_3	-1.92321	1.45571e-14	#	#	#
	Coprothermobacter proteolyticus UC0011	207_2	1.67296	5.94289e-14	-	Aspartate/tyrosine/aromatic aminotransferase	#
	Coprothermobacter proteolyticus UC0011	724_1	1.68701	6.1622e-14	DdpA	ABC-type dipeptide transport system, periplasmic component	K02035
	Coprothermobacter proteolyticus UC0011	1276_4	-2.36542	3.44262e-13	ZntA	Cation transport ATPase	K01534
	Coprothermobacter proteolyticus UC0011	667_1	-2.0916	1.4732e-11	ZntA	Cation transport ATPase	K01534
	Coprothermobacter proteolyticus UC0011	384_8	-1.73918	3.4562e-11	AcoA	Pyruvate/2-oxoglutarate dehydrogenase complex, dehydrogenase (E1) component, eukaryotic type, alpha subunit	K21416
	Coprothermobacter proteolyticus UC0011	299_2	-2.28519	1.78181e-09	-	Predicted nucleic acid-binding protein, contains PIN domain	#
	Coprothermobacter proteolyticus UC0011	335_5	-1.37322	1.06773e-08	-	Aldehyde:ferredoxin oxidoreductase	K03738
	Coprothermobacter proteolyticus UC0011	592_6	1.27082	2.64117e-08	CspC	Cold shock proteins	K03704
	Coprothermobacter proteolyticus UC0011	19_11	-1.31975	7.17247e-08	#	#	#
	Coprothermobacter proteolyticus UC0011	606_1	2.04748	4.8869e-07	GabT	4-aminobutyrate aminotransferase and related aminotransferases	K00823
	Coprothermobacter proteolyticus UC0011	1039_1	-1.05004	1.53813e-06	-	Uncharacterized conserved protein	#
	Coprothermobacter proteolyticus UC0011	397_2	1.133	1.88541e-06	PckA	Phosphoenolpyruvate carboxykinase (ATP)	K01610
	Coprothermobacter proteolyticus UC0011	333_1	-1.90261	3.542e-06	SuhB	Archaeal fructose-1,6-bisphosphatase and related enzymes of inositol monophosphatase family	K01092
	Coprothermobacter proteolyticus UC0011	951_5	-1.98559	4.38521e-06	ComEC	Predicted hydrolase (metallo-beta-lactamase superfamily)	#
	Coprothermobacter proteolyticus UC0011	88_2	1.25153	4.46756e-06	LplA	Lipoate-protein ligase A	K03800
	Coprothermobacter proteolyticus UC0011	962_1	-1.31022	5.11962e-06	ClpA	ATPases with chaperone activity, ATP-binding subunit	#
	Coprothermobacter proteolyticus UC0011	219_2	-1.09109	5.5442e-06	#	#	#
	Coprothermobacter proteolyticus UC0011	343_1	1.80259	6.73554e-06	PorG	Pyruvate:ferredoxin oxidoreductase and related 2-oxoacid:ferredoxin oxidoreductases, gamma subunit	K00177
	Coprothermobacter proteolyticus UC0011	1276_3	-3.22187	6.89992e-06	ArsR	Predicted transcriptional regulators	#
	Coprothermobacter proteolyticus UC0011	361_2	1.29316	8.74529e-06	AhpC	Peroxiredoxin	K03386
	Coprothermobacter proteolyticus UC0011	384_12	-1.96064	1.39921e-05	AcoB	Pyruvate/2-oxoglutarate dehydrogenase complex, dehydrogenase (E1) component, eukaryotic type, beta subunit	K21417
	Coprothermobacter proteolyticus UC0011	453_5	1.66571	2.09372e-05	#	#	K10670
	Coprothermobacter proteolyticus UC0011	78_2	1.01413	3.77408e-05	ArgE	Acetylornithine deacetylase/Succinyl-diaminopimelate desuccinylase and related deacylases	K01439
	Coprothermobacter proteolyticus UC0011	453_6	1.14857	3.86424e-05	#	#	K10670
	Coprothermobacter proteolyticus UC0011	35_12	-1.36384	4.39863e-05	AcrA	Membrane-fusion protein	#
	Coprothermobacter proteolyticus UC0011	185_1	1.41328	7.71208e-05	GdhA	Glutamate dehydrogenase/leucine dehydrogenase	#
	Coprothermobacter proteolyticus UC0011	951_4	-2.54246	7.72615e-05	#	#	#
	Coprothermobacter proteolyticus UC0011	1567_4	-1.86371	9.96404e-05	-	Uncharacterized protein conserved in archaea	#
	Coprothermobacter proteolyticus UC0011	1632_1	-1.25025	0.000137971	Ftn	Ferritin-like protein	K02217
	Coprothermobacter proteolyticus UC0011	127_7	1.05696	0.000179878	#	#	#
	Coprothermobacter proteolyticus UC0011	762_2	1.0665	0.000202611	PorA	Pyruvate:ferredoxin oxidoreductase and related 2-oxoacid:ferredoxin oxidoreductases, alpha subunit	K00174
	Coprothermobacter proteolyticus UC0011	43_2	-1.20792	0.000257816	IbpA	Molecular chaperone (small heat shock protein)	K13993
	Coprothermobacter proteolyticus UC0011	456_2	-1.51895	0.0002809	MdlB	ABC-type multidrug transport system, ATPase and permease components	K06147
	Coprothermobacter proteolyticus UC0011	155_2	1.0573	0.000315818	-	Indolepyruvate ferredoxin oxidoreductase, alpha and beta subunits	K00179
	Coprothermobacter proteolyticus UC0011	284_4	-2.38048	0.000332613	#	#	#
	Coprothermobacter proteolyticus UC0011	1033_2	1.2092	0.000345564	TnaA	Tryptophanase	K01667
	Coprothermobacter proteolyticus UC0011	384_13	-3.40279	0.000365996	-	Predicted membrane protein	#
	Coprothermobacter proteolyticus UC0011	453_8	1.3234	0.000508375	#	#	K10672
	Coprothermobacter proteolyticus UC0011	951_3	-1.42399	0.000520277	WcaG	Nucleoside-diphosphate-sugar epimerases	K00091
	Coprothermobacter proteolyticus UC0011	384_10	-1.37097	0.000738084	AcoB	Pyruvate/2-oxoglutarate dehydrogenase complex, dehydrogenase (E1) component, eukaryotic type, beta subunit	K21417
	Coprothermobacter proteolyticus UC0011	227_1	2.18772	0.000824346	-	Uncharacterized FAD-dependent dehydrogenases	K07137
	Coprothermobacter proteolyticus UC0011	156_1	1.05028	0.000854319	-	Indolepyruvate ferredoxin oxidoreductase, alpha and beta subunits	K00179
	Coprothermobacter proteolyticus UC0011	95_14	-1.79696	0.00123197	-	Uncharacterized proteins, homologs of lactam utilization protein B	K07160
	Coprothermobacter proteolyticus UC0011	804_8	-1.24912	0.00151639	DraG	ADP-ribosylglycohydrolase	#
	Coprothermobacter proteolyticus UC0011	480_3	-2.98613	0.00182656	UvrA	Excinuclease ATPase subunit	K03701
	Coprothermobacter proteolyticus UC0011	86_1	-1.08984	0.00200872	AcoA	Pyruvate/2-oxoglutarate dehydrogenase complex, dehydrogenase (E1) component, eukaryotic type, alpha subunit	K21416
	Coprothermobacter proteolyticus UC0011	405_1	1.0238	0.00210728	PorG	Pyruvate:ferredoxin oxidoreductase and related 2-oxoacid:ferredoxin oxidoreductases, gamma subunit	K00174
	Coprothermobacter proteolyticus UC0011	496_8	1.18482	0.00213433	LepB	Signal peptidase I	K03100
	Coprothermobacter proteolyticus UC0011	60_5	2.12629	0.00217152	-	Micrococcal nuclease (thermonuclease) homologs	K01174
	Coprothermobacter proteolyticus UC0011	1980_1	1.15369	0.00228381	Lig	NAD-dependent DNA ligase (contains BRCT domain type II)	K01972
	Coprothermobacter proteolyticus UC0011	613_2	2.13848	0.0025031	ClpX	ATP-dependent protease Clp, ATPase subunit	K03544
	Coprothermobacter proteolyticus UC0011	34_3	-1.07794	0.00287097	XthA	Exonuclease III	K01142
	Coprothermobacter proteolyticus UC0011	1567_1	1.28697	0.00327402	LAP4	Aspartyl aminopeptidase	#
	Coprothermobacter proteolyticus UC0011	951_2	-1.51354	0.00340122	AcrR	Transcriptional regulator	#
	Coprothermobacter proteolyticus UC0011	466_5	1.15	0.00450426	PorA	Pyruvate:ferredoxin oxidoreductase and related 2-oxoacid:ferredoxin oxidoreductases, alpha subunit	K00174
	Coprothermobacter proteolyticus UC0011	60_11	4.99132	0.00539404	#	#	#
	Coprothermobacter proteolyticus UC0011	134_7	-1.50986	0.0054536	PyrC	Dihydroorotase and related cyclic amidohydrolases	K01465
	Coprothermobacter proteolyticus UC0011	359_1	-1.11461	0.00562331	-	Fe-S oxidoreductases	#
	Coprothermobacter proteolyticus UC0011	359_2	-1.47421	0.0056942	HypE	Hydrogenase maturation factor	#
	Coprothermobacter proteolyticus UC0011	742_2	1.76922	0.00651019	ThdF	Predicted GTPase	K03650
	Coprothermobacter proteolyticus UC0011	818_1	-2.24767	0.00652172	RpoE	DNA-directed RNA polymerase specialized sigma subunit, sigma24 homolog	K03088
	Coprothermobacter proteolyticus UC0011	495_3	2.27114	0.00685988	SsnA	Cytosine deaminase and related metal-dependent hydrolases	K12960
	Coprothermobacter proteolyticus UC0011	19_10	-1.01109	0.00782728	#	#	#
	Coprothermobacter proteolyticus UC0011	762_3	1.0896	0.00802217	PorB	Pyruvate:ferredoxin oxidoreductase and related 2-oxoacid:ferredoxin oxidoreductases, beta subunit	K00175
	Coprothermobacter proteolyticus UC0011	106_3	-1.63211	0.00824083	-	Uncharacterized protein predicted to be involved in DNA repair (RAMP superfamily)	K19091
	Coprothermobacter proteolyticus UC0011	343_2	1.16636	0.00933139	PorB	Pyruvate:ferredoxin oxidoreductase and related 2-oxoacid:ferredoxin oxidoreductases, beta subunit	K00175
	Coprothermobacter proteolyticus UC0011	389_2	1.92431	0.0104599	Ndk	Nucleoside diphosphate kinase	K00940
	Coprothermobacter proteolyticus UC0011	1283_1	1.1668	0.0105648	DdlA	D-alanine-D-alanine ligase and related ATP-grasp enzymes	K01921
	Coprothermobacter proteolyticus UC0011	30_8	2.17353	0.0106727	RpmI	Ribosomal protein L35	K02916
	Coprothermobacter proteolyticus UC0011	1173_3	2.62396	0.0109162	PorG	Pyruvate:ferredoxin oxidoreductase and related 2-oxoacid:ferredoxin oxidoreductases, gamma subunit	K00180
	Coprothermobacter proteolyticus UC0011	980_3	-1.37822	0.0112934	Nth	Predicted EndoIII-related endonuclease	K10773
	Coprothermobacter proteolyticus UC0011	117_5	-1.70869	0.0132028	HsdS	Restriction endonuclease S subunits	K01154
	Coprothermobacter proteolyticus UC0011	95_13	-1.27772	0.0134851	DUR1	Allophanate hydrolase subunit 2	#
	Coprothermobacter proteolyticus UC0011	435_6	-1.22542	0.0142894	Rfe	UDP-N-acetylmuramyl pentapeptide phosphotransferase/UDP-N-acetylglucosamine-1-phosphate transferase	K02851
	Coprothermobacter proteolyticus UC0011	1216_1	-3.71113	0.0144847	#	#	#
	Coprothermobacter proteolyticus UC0011	60_12	3.0392	0.0147335	XerD	Site-specific recombinase XerD	K03733
	Coprothermobacter proteolyticus UC0011	511_1	1.36662	0.0147359	ProS	Prolyl-tRNA synthetase	K01881
	Coprothermobacter proteolyticus UC0011	337_7	-1.27431	0.0147399	-	Transposase and inactivated derivatives	#
	Coprothermobacter proteolyticus UC0011	154_9	-1.72364	0.0159599	-	Predicted transcriptional regulator	#
	Coprothermobacter proteolyticus UC0011	35_14	-1.00714	0.0164253	SalY	ABC-type antimicrobial peptide transport system, permease component	K02004
	Coprothermobacter proteolyticus UC0011	119_1	-2.66817	0.0171138	PurH	AICAR transformylase/IMP cyclohydrolase PurH (only IMP cyclohydrolase domain in Aful)	K00602
	Coprothermobacter proteolyticus UC0011	623_1	1.1305	0.0181563	MoaC	Molybdenum cofactor biosynthesis enzyme	K03637
	Coprothermobacter proteolyticus UC0011	337_8	1.13691	0.0188586	-	Predicted Fe-S oxidoreductases	#
	Coprothermobacter proteolyticus UC0011	48_1	-1.12673	0.022403	#	#	#
	Coprothermobacter proteolyticus UC0011	95_19	-2.3169	0.023198	#	#	#
	Coprothermobacter proteolyticus UC0011	839_2	-1.02704	0.025029	#	#	#
	Coprothermobacter proteolyticus UC0011	384_9	-1.29016	0.0266605	AcoB	Pyruvate/2-oxoglutarate dehydrogenase complex, dehydrogenase (E1) component, eukaryotic type, beta subunit	K21417
	Coprothermobacter proteolyticus UC0011	762_4	2.90771	0.0266798	PorG	Pyruvate:ferredoxin oxidoreductase and related 2-oxoacid:ferredoxin oxidoreductases, gamma subunit	K00177
	Coprothermobacter proteolyticus UC0011	2538_1	2.81865	0.0278045	-	Aldehyde:ferredoxin oxidoreductase	K03738
	Coprothermobacter proteolyticus UC0011	155_1	1.73891	0.0311833	PorG	Pyruvate:ferredoxin oxidoreductase and related 2-oxoacid:ferredoxin oxidoreductases, gamma subunit	K00180
	Coprothermobacter proteolyticus UC0011	433_1	4.28625	0.0326744	#	#	#
	Coprothermobacter proteolyticus UC0011	448_1	-1.78584	0.0332459	GyrA	Type IIA topoisomerase (DNA gyrase/topo II, topoisomerase IV), A subunit	K02469
	Coprothermobacter proteolyticus UC0011	696_2	-2.76371	0.0338521	Cof	Predicted hydrolases of the HAD superfamily	#
	Coprothermobacter proteolyticus UC0011	311_4	1.26936	0.0352062	#	#	#
	Coprothermobacter proteolyticus UC0011	127_6	1.60265	0.038459	-	Uncharacterized protein conserved in bacteria	#
	Coprothermobacter proteolyticus UC0011	592_8	4.24679	0.0390089	-	Predicted membrane protein	#
	Coprothermobacter proteolyticus UC0011	375_1	-1.22666	0.0395299	#	#	#
	Coprothermobacter proteolyticus UC0011	542_1	-1.4619	0.0398767	#	#	#
	Coprothermobacter proteolyticus UC0011	121_4	-1.70632	0.0405398	PurC	Phosphoribosylaminoimidazolesuccinocarboxamide (SAICAR) synthase	K01923
	Coprothermobacter proteolyticus UC0011	104_4	1.08146	0.0408342	-	Predicted DNA-binding protein with PD1-like DNA-binding motif	#
	Coprothermobacter proteolyticus UC0011	309_1	1.20068	0.0413817	RpoB	DNA-directed RNA polymerase, beta subunit/140 kD subunit	K03043
	Coprothermobacter proteolyticus UC0011	777_1	2.1827	0.0444537	-	Uncharacterized protein conserved in bacteria	#
	Coprothermobacter proteolyticus UC0011	456_3	-1.3433	0.0459522	MdlB	ABC-type multidrug transport system, ATPase and permease components	K06147
	Coprothermobacter proteolyticus UC0011	453_10	3.99297	0.0464661	#	#	#
	Coprothermobacter proteolyticus UC0011	1877_1	-1.08054	0.0488404	#	#	#
	Tepidanaerobacter acetatoxydans UC0018	1120_1	-5.56498	1.30992e-65	-	Uncharacterized conserved protein	#
	Tepidanaerobacter acetatoxydans UC0018	1120_79	4.45295	3.71689e-26	-	Rubrerythrin	#
	Tepidanaerobacter acetatoxydans UC0018	2323_4	5.2668	5.05196e-23	RbsB	ABC-type sugar transport system, periplasmic component	K10540
	Tepidanaerobacter acetatoxydans UC0018	5592_1	-2.87314	8.34007e-14	-	Transposase and inactivated derivatives	#
	Tepidanaerobacter acetatoxydans UC0018	1519_1	2.26318	3.54015e-12	TufB	GTPases - translation elongation factors	K02358
	Tepidanaerobacter acetatoxydans UC0018	680_22	8.0122	6.96395e-12	RpsB	Ribosomal protein S2	K02967
	Tepidanaerobacter acetatoxydans UC0018	382_48	7.82664	2.06575e-11	GlpK	Glycerol kinase	K00864
	Tepidanaerobacter acetatoxydans UC0018	1693_18	4.99552	4.2073e-11	#	#	#
	Tepidanaerobacter acetatoxydans UC0018	1286_7	3.47132	4.63382e-11	HimA	Bacterial nucleoid DNA-binding protein	K03530
	Tepidanaerobacter acetatoxydans UC0018	515_76	3.63108	9.15757e-11	GroL	Chaperonin GroEL (HSP60 family)	K04077
	Tepidanaerobacter acetatoxydans UC0018	1286_12	4.39274	1.21863e-10	VacB	Predicted RNA binding protein (contains ribosomal protein S1 domain)	K07571
	Tepidanaerobacter acetatoxydans UC0018	1120_49	7.73221	1.92447e-10	-	Thioredoxin-like proteins and domains	#
	Tepidanaerobacter acetatoxydans UC0018	367_51	7.67311	5.90847e-10	DegV	Uncharacterized protein conserved in bacteria	#
	Tepidanaerobacter acetatoxydans UC0018	633_5	-4.19129	1.77301e-09	AfuA	ABC-type Fe3+ transport system, periplasmic component	K02012
	Tepidanaerobacter acetatoxydans UC0018	164_2	3.11732	4.94667e-09	Fer	Ferredoxin	K05337
	Tepidanaerobacter acetatoxydans UC0018	1693_17	4.59068	5.18866e-09	GpsA	Glycerol-3-phosphate dehydrogenase	K04940
	Tepidanaerobacter acetatoxydans UC0018	116_2	4.43393	6.16242e-09	-	Rubrerythrin	#
	Tepidanaerobacter acetatoxydans UC0018	534_10	3.15451	6.5454e-09	GapA	Glyceraldehyde-3-phosphate dehydrogenase/erythrose-4-phosphate dehydrogenase	K00134
	Tepidanaerobacter acetatoxydans UC0018	578_7	2.92631	1.40448e-08	#	#	#
	Tepidanaerobacter acetatoxydans UC0018	1120_2	-4.22102	2.13159e-08	#	#	#
	Tepidanaerobacter acetatoxydans UC0018	1106_9	7.31287	2.90059e-08	DdpA	ABC-type dipeptide transport system, periplasmic component	K02035
	Tepidanaerobacter acetatoxydans UC0018	382_31	3.14	3.05905e-08	Fur	Fe2+/Zn2+ uptake regulation proteins	K09825
	Tepidanaerobacter acetatoxydans UC0018	515_77	3.34313	6.83567e-08	GroS	Co-chaperonin GroES (HSP10)	K04078
	Tepidanaerobacter acetatoxydans UC0018	4249_2	-2.15155	9.43062e-08	AprE	Subtilisin-like serine proteases	#
	Tepidanaerobacter acetatoxydans UC0018	446_5	7.15695	1.03753e-07	Imp	TRAP-type uncharacterized transport system, periplasmic component	K07080
	Tepidanaerobacter acetatoxydans UC0018	680_23	7.28414	1.80918e-07	Tsf	Translation elongation factor Ts	K02357
	Tepidanaerobacter acetatoxydans UC0018	303_12	7.15568	2.99483e-07	RpsF	Ribosomal protein S6	K02990
	Tepidanaerobacter acetatoxydans UC0018	680_64	2.70287	3.2615e-07	-	Predicted HD superfamily hydrolase	K18682
	Tepidanaerobacter acetatoxydans UC0018	834_19	4.52849	3.5145e-07	RplY	Ribosomal protein L25 (general stress protein Ctc)	K02897
	Tepidanaerobacter acetatoxydans UC0018	431_11	7.06761	3.99989e-07	SerS	Seryl-tRNA synthetase	K01875
	Tepidanaerobacter acetatoxydans UC0018	382_42	4.54269	5.22971e-07	#	#	#
	Tepidanaerobacter acetatoxydans UC0018	70_41	3.54986	6.03161e-07	AlaS	Alanyl-tRNA synthetase	K01872
	Tepidanaerobacter acetatoxydans UC0018	515_79	7.10292	7.06099e-07	LivK	ABC-type branched-chain amino acid transport systems, periplasmic component	K01999
	Tepidanaerobacter acetatoxydans UC0018	382_46	7.13812	8.15635e-07	#	#	#
	Tepidanaerobacter acetatoxydans UC0018	1335_2	6.98223	9.59291e-07	SurA	Parvulin-like peptidyl-prolyl isomerase	K07533
	Tepidanaerobacter acetatoxydans UC0018	1069_51	3.32653	1.43819e-06	-	Uncharacterized conserved protein	K09134
	Tepidanaerobacter acetatoxydans UC0018	534_6	7.04974	1.63392e-06	GpmI	Phosphoglyceromutase	K15633
	Tepidanaerobacter acetatoxydans UC0018	1120_102	3.28473	2.08421e-06	-	Uncharacterized conserved protein	K09117
	Tepidanaerobacter acetatoxydans UC0018	382_45	3.13166	2.11646e-06	RbcL	Ribulose 1,5-bisphosphate carboxylase, large subunit	K08965
	Tepidanaerobacter acetatoxydans UC0018	382_20	3.48954	2.17411e-06	FusA	Translation elongation factors (GTPases)	K02355
	Tepidanaerobacter acetatoxydans UC0018	578_12	1.6734	2.70158e-06	FlgL	Flagellin and related hook-associated proteins	K02406
	Tepidanaerobacter acetatoxydans UC0018	1069_12	-1.63951	4.4764e-06	Med	Uncharacterized ABC-type transport system, periplasmic component/surface lipoprotein	K07335
	Tepidanaerobacter acetatoxydans UC0018	382_47	3.39156	5.48189e-06	XylB	Sugar (pentulose and hexulose) kinases	K00854
	Tepidanaerobacter acetatoxydans UC0018	680_43	6.78545	5.56e-06	RpsO	Ribosomal protein S15P/S13E	K02956
	Tepidanaerobacter acetatoxydans UC0018	367_34	2.91537	6.03011e-06	ThiH	Thiamine biosynthesis enzyme ThiH and related uncharacterized enzymes	K03150
	Tepidanaerobacter acetatoxydans UC0018	1286_15	4.00061	7.73238e-06	RpoC	DNA-directed RNA polymerase, beta' subunit/160 kD subunit	K03046
	Tepidanaerobacter acetatoxydans UC0018	382_121	-2.46733	8.12807e-06	#	#	#
	Tepidanaerobacter acetatoxydans UC0018	1120_9	6.70672	8.2615e-06	ArgD	Ornithine/acetylornithine aminotransferase	K00819
	Tepidanaerobacter acetatoxydans UC0018	1549_17	6.74645	8.40636e-06	CodY	Pleiotropic transcriptional repressor	K03706
	Tepidanaerobacter acetatoxydans UC0018	382_32	3.00593	9.22827e-06	#	#	#
	Tepidanaerobacter acetatoxydans UC0018	471_11	6.82071	1.01431e-05	AcnA	Aconitase A	K01681
	Tepidanaerobacter acetatoxydans UC0018	3725_2	1.81072	1.15416e-05	-	Signal transduction histidine kinase	#
	Tepidanaerobacter acetatoxydans UC0018	578_4	6.64782	1.22024e-05	NhaC	Na+/H+ antiporter	#
	Tepidanaerobacter acetatoxydans UC0018	2370_7	2.40875	1.38322e-05	IbpA	Molecular chaperone (small heat shock protein)	K13993
	Tepidanaerobacter acetatoxydans UC0018	865_8	6.60591	1.86006e-05	FlgG	Flagellar basal body rod protein	K02392
	Tepidanaerobacter acetatoxydans UC0018	681_65	2.5942	2.00574e-05	RpmA	Ribosomal protein L27	K02899
	Tepidanaerobacter acetatoxydans UC0018	70_18	6.73563	2.19098e-05	PepP	Xaa-Pro aminopeptidase	K01262
	Tepidanaerobacter acetatoxydans UC0018	3363_2	1.06701	2.36805e-05	#	#	#
	Tepidanaerobacter acetatoxydans UC0018	382_2	6.6715	2.68708e-05	RpoE	DNA-directed RNA polymerase specialized sigma subunit, sigma24 homolog	K03091
	Tepidanaerobacter acetatoxydans UC0018	2761_1	-1.76093	2.8268e-05	#	#	#
	Tepidanaerobacter acetatoxydans UC0018	2537_1	2.05366	2.92861e-05	#	#	#
	Tepidanaerobacter acetatoxydans UC0018	4557_1	6.56164	3.14896e-05	SecE	Preprotein translocase subunit SecE	K03073
	Tepidanaerobacter acetatoxydans UC0018	1120_11	2.73658	3.18351e-05	-	Uncharacterized protein conserved in bacteria	#
	Tepidanaerobacter acetatoxydans UC0018	3617_2	3.21964	3.19887e-05	-	Uncharacterized conserved protein	#
	Tepidanaerobacter acetatoxydans UC0018	70_44	1.61843	3.48026e-05	#	#	#
	Tepidanaerobacter acetatoxydans UC0018	681_26	6.59435	3.80683e-05	-	Uncharacterized protein conserved in bacteria	#
	Tepidanaerobacter acetatoxydans UC0018	1120_116	3.12593	3.87289e-05	PpsA	Phosphoenolpyruvate synthase/pyruvate phosphate dikinase	K01006
	Tepidanaerobacter acetatoxydans UC0018	1069_39	6.58677	4.37492e-05	ThiJ	Putative intracellular protease/amidase	K05520
	Tepidanaerobacter acetatoxydans UC0018	1253_18	6.58533	4.76808e-05	SpoVS	Uncharacterized protein conserved in bacteria	K06416
	Tepidanaerobacter acetatoxydans UC0018	3076_4	6.71425	5.4816e-05	RpsA	Ribosomal protein S1	K02945_K03527
	Tepidanaerobacter acetatoxydans UC0018	70_17	3.10197	5.96267e-05	Efp	Translation elongation factor P (EF-P)/translation initiation factor 5A (eIF-5A)	K02356
	Tepidanaerobacter acetatoxydans UC0018	782_12	2.9988	7.61873e-05	#	#	#
	Tepidanaerobacter acetatoxydans UC0018	1069_38	2.93478	8.09305e-05	MalY	Bifunctional PLP-dependent enzyme with beta-cystathionase and maltose regulon repressor activities	K14155
	Tepidanaerobacter acetatoxydans UC0018	382_21	3.6799	8.37354e-05	GuaB	IMP dehydrogenase/GMP reductase	K00088
	Tepidanaerobacter acetatoxydans UC0018	1415_24	6.37611	8.6495e-05	LysA	Diaminopimelate decarboxylase	K01586
	Tepidanaerobacter acetatoxydans UC0018	1253_9	3.75933	8.69416e-05	RplS	Ribosomal protein L19	K02884
	Tepidanaerobacter acetatoxydans UC0018	1120_85	6.25729	9.53793e-05	RpsT	Ribosomal protein S20	K02968
	Tepidanaerobacter acetatoxydans UC0018	3556_6	3.73066	0.000106632	#	#	K19114
	Tepidanaerobacter acetatoxydans UC0018	1069_29	2.08205	0.000112734	-	Uncharacterized conserved protein	#
	Tepidanaerobacter acetatoxydans UC0018	116_1	6.52037	0.000119223	-	Rubredoxin	#
	Tepidanaerobacter acetatoxydans UC0018	4328_3	1.5923	0.000120757	-	Predicted Fe-S oxidoreductases	#
	Tepidanaerobacter acetatoxydans UC0018	832_7	2.76881	0.000132892	CbiO	ABC-type cobalt transport system, ATPase component	K16786
	Tepidanaerobacter acetatoxydans UC0018	367_55	6.15656	0.000134761	RbsB	ABC-type sugar transport system, periplasmic component	K10439
	Tepidanaerobacter acetatoxydans UC0018	1253_32	6.38484	0.000141063	YajC	Preprotein translocase subunit YajC	K03210
	Tepidanaerobacter acetatoxydans UC0018	70_37	6.293	0.000142812	#	#	#
	Tepidanaerobacter acetatoxydans UC0018	70_16	2.62745	0.000151536	#	#	#
	Tepidanaerobacter acetatoxydans UC0018	2332_2	3.48145	0.00015194	LdcC	Arginine/lysine/ornithine decarboxylases	#
	Tepidanaerobacter acetatoxydans UC0018	1253_30	6.23668	0.000165961	SecD	Preprotein translocase subunit SecD	K03072
	Tepidanaerobacter acetatoxydans UC0018	367_62	3.92508	0.000170298	PaaK	Coenzyme F390 synthetase	K01912
	Tepidanaerobacter acetatoxydans UC0018	680_66	6.40915	0.000176644	SpoVS	Uncharacterized protein conserved in bacteria	K06416
	Tepidanaerobacter acetatoxydans UC0018	1321_6	3.65401	0.00021888	NlpD	Membrane proteins related to metalloendopeptidases	K21471
	Tepidanaerobacter acetatoxydans UC0018	680_24	6.17636	0.000232405	PyrH	Uridylate kinase	K09903
	Tepidanaerobacter acetatoxydans UC0018	1693_12	6.16862	0.000236105	-	Predicted glycosyl hydrolase	#
	Tepidanaerobacter acetatoxydans UC0018	382_50	6.13725	0.000261268	HcaD	Uncharacterized NAD(FAD)-dependent dehydrogenases	#
	Tepidanaerobacter acetatoxydans UC0018	534_9	6.26645	0.000271735	DeoR	Transcriptional regulator, contains sigma factor-related N-terminal domain	K05311
	Tepidanaerobacter acetatoxydans UC0018	115_21	3.60754	0.000274887	NirB	NAD(P)H-nitrite reductase	K00362
	Tepidanaerobacter acetatoxydans UC0018	4970_2	6.14081	0.000279542	RplA	Ribosomal protein L1	K02863
	Tepidanaerobacter acetatoxydans UC0018	1120_101	2.42431	0.000339426	RpsU	Ribosomal protein S21	K02970
	Tepidanaerobacter acetatoxydans UC0018	681_63	6.24442	0.000346985	RplU	Ribosomal protein L21	K02888
	Tepidanaerobacter acetatoxydans UC0018	534_14	3.44097	0.000387446	#	#	#
	Tepidanaerobacter acetatoxydans UC0018	681_70	3.50267	0.0003926	LytR	Transcriptional regulator	#
	Tepidanaerobacter acetatoxydans UC0018	8041_3	6.23112	0.000401452	#	#	K07112
	Tepidanaerobacter acetatoxydans UC0018	471_27	-1.85286	0.000420677	PutA	NAD-dependent aldehyde dehydrogenases	#
	Tepidanaerobacter acetatoxydans UC0018	834_21	3.47692	0.000501988	GlmU	N-acetylglucosamine-1-phosphate uridyltransferase (contains nucleotidyltransferase and I-patch acetyltransferase domains)	K04042
	Tepidanaerobacter acetatoxydans UC0018	1415_14	3.3906	0.000509439	UbiH	2-polyprenyl-6-methoxyphenol hydroxylase and related FAD-dependent oxidoreductases	#
	Tepidanaerobacter acetatoxydans UC0018	578_1	5.98057	0.000548465	Tar	Methyl-accepting chemotaxis protein	K03406
	Tepidanaerobacter acetatoxydans UC0018	534_5	6.33359	0.000549736	Eno	Enolase	K01689
	Tepidanaerobacter acetatoxydans UC0018	680_88	5.94266	0.00061092	MiaA	tRNA delta(2)-isopentenylpyrophosphate transferase	K00791
	Tepidanaerobacter acetatoxydans UC0018	534_1	6.04263	0.000649241	OVP1	Inorganic pyrophosphatase	K15987
	Tepidanaerobacter acetatoxydans UC0018	4557_2	6.21734	0.000669959	NusG	Transcription antiterminator	K02601
	Tepidanaerobacter acetatoxydans UC0018	1120_39	6.15855	0.000677751	NhaC	Na+/H+ antiporter	K03315
	Tepidanaerobacter acetatoxydans UC0018	70_35	6.15651	0.000684009	SerA	Phosphoglycerate dehydrogenase and related dehydrogenases	K00058
	Tepidanaerobacter acetatoxydans UC0018	865_75	6.02725	0.000701359	VicK	Signal transduction histidine kinase	K07636
	Tepidanaerobacter acetatoxydans UC0018	944_18	6.13287	0.00072848	PaaK	Coenzyme F390 synthetase	K01912
	Tepidanaerobacter acetatoxydans UC0018	1069_40	3.29801	0.000809904	#	#	#
	Tepidanaerobacter acetatoxydans UC0018	1120_90	5.98393	0.000823482	LepA	Membrane GTPase LepA	K03596
	Tepidanaerobacter acetatoxydans UC0018	680_97	5.99427	0.000848687	#	#	#
	Tepidanaerobacter acetatoxydans UC0018	1321_2	5.90573	0.000916598	#	#	#
	Tepidanaerobacter acetatoxydans UC0018	382_85	1.59026	0.000992119	BglG	Transcriptional antiterminator	#
	Tepidanaerobacter acetatoxydans UC0018	131_1	2.36821	0.00106602	-	Predicted GTPase	#
	Tepidanaerobacter acetatoxydans UC0018	382_122	-4.69262	0.00119976	#	#	#
	Tepidanaerobacter acetatoxydans UC0018	515_83	5.88945	0.00125094	LivF	ABC-type branched-chain amino acid transport systems, ATPase component	K01996
	Tepidanaerobacter acetatoxydans UC0018	1120_157	6.03603	0.00125934	-	Predicted GTPases	K03977
	Tepidanaerobacter acetatoxydans UC0018	534_2	5.89185	0.00127274	SecG	Preprotein translocase subunit SecG	K03075
	Tepidanaerobacter acetatoxydans UC0018	3693_2	5.9627	0.00131174	NagC	Transcriptional regulator/sugar kinase	#
	Tepidanaerobacter acetatoxydans UC0018	865_41	5.89535	0.00135822	GlyA	Glycine/serine hydroxymethyltransferase	K00600
	Tepidanaerobacter acetatoxydans UC0018	471_10	3.25046	0.00140367	LeuB	Isocitrate/isopropylmalate dehydrogenase	K00030
	Tepidanaerobacter acetatoxydans UC0018	1120_126	5.88493	0.00150038	AslB	Arylsulfatase regulator (Fe-S oxidoreductase)	K06871
	Tepidanaerobacter acetatoxydans UC0018	3018_2	-3.00592	0.00155479	NosY	ABC-type transport system involved in multi-copper enzyme maturation, permease component	K01992
	Tepidanaerobacter acetatoxydans UC0018	1120_95	5.81408	0.00155671	DnaK	Molecular chaperone	K04043
	Tepidanaerobacter acetatoxydans UC0018	1120_122	5.92893	0.0015804	-	Zn-ribbon protein, possibly nucleic acid-binding	K07164
	Tepidanaerobacter acetatoxydans UC0018	1543_5	2.51107	0.00172844	RbsB	ABC-type sugar transport system, periplasmic component	K02058
	Tepidanaerobacter acetatoxydans UC0018	382_35	2.50735	0.00177833	PorB	Pyruvate:ferredoxin oxidoreductase and related 2-oxoacid:ferredoxin oxidoreductases, beta subunit	K00170
	Tepidanaerobacter acetatoxydans UC0018	2323_3	5.58871	0.00191016	FruK	Fructose-1-phosphate kinase and related fructose-6-phosphate kinase (PfkB)	K00917
	Tepidanaerobacter acetatoxydans UC0018	1253_42	5.86585	0.00192929	NadE	NAD synthase	K01916
	Tepidanaerobacter acetatoxydans UC0018	944_6	1.66248	0.00196967	DctP	TRAP-type C4-dicarboxylate transport system, periplasmic component	#
	Tepidanaerobacter acetatoxydans UC0018	534_15	5.90618	0.00199073	Asd	Aspartate-semialdehyde dehydrogenase	K00133
	Tepidanaerobacter acetatoxydans UC0018	1286_3	6.06093	0.00207644	AbrB	Regulators of stationary/sporulation gene expression	K04769
	Tepidanaerobacter acetatoxydans UC0018	1127_25	5.8893	0.00209794	InfC	Translation initiation factor 3 (IF-3)	K02520
	Tepidanaerobacter acetatoxydans UC0018	3487_5	5.76705	0.00216872	CheW	Chemotaxis signal transduction protein	K03415
	Tepidanaerobacter acetatoxydans UC0018	2801_3	5.81171	0.00218262	FruB	Phosphotransferase system, HPr-related proteins	K11189
	Tepidanaerobacter acetatoxydans UC0018	303_4	3.05935	0.00225105	NlpD	Membrane proteins related to metalloendopeptidases	#
	Tepidanaerobacter acetatoxydans UC0018	3878_4	5.84755	0.00227612	DdpA	ABC-type dipeptide transport system, periplasmic component	K02035
	Tepidanaerobacter acetatoxydans UC0018	1120_21	5.64809	0.00244563	-	Uncharacterized protein containing a ferredoxin domain	#
	Tepidanaerobacter acetatoxydans UC0018	832_2	5.46942	0.00258231	RpsI	Ribosomal protein S9	K02996
	Tepidanaerobacter acetatoxydans UC0018	1120_118	2.5648	0.00271201	DnaG	DNA primase (bacterial type)	K02316
	Tepidanaerobacter acetatoxydans UC0018	2323_2	5.66106	0.00272857	AgaS	Predicted phosphosugar isomerases	K15916
	Tepidanaerobacter acetatoxydans UC0018	2459_6	5.67322	0.00281413	#	#	#
	Tepidanaerobacter acetatoxydans UC0018	1549_20	5.57759	0.0028146	XerD	Site-specific recombinase XerD	K03733
	Tepidanaerobacter acetatoxydans UC0018	303_13	5.9119	0.00287298	Ssb	Single-stranded DNA-binding protein	K03111
	Tepidanaerobacter acetatoxydans UC0018	3487_10	1.2072	0.00292067	Tar	Methyl-accepting chemotaxis protein	K03406
	Tepidanaerobacter acetatoxydans UC0018	382_41	3.10961	0.00298835	#	#	#
	Tepidanaerobacter acetatoxydans UC0018	681_19	5.69846	0.00313981	Ald	Alanine dehydrogenase	K00259
	Tepidanaerobacter acetatoxydans UC0018	1127_15	5.53052	0.00335825	-	Mismatch repair ATPase (MutS family)	K07456
	Tepidanaerobacter acetatoxydans UC0018	1253_10	6.04788	0.00336747	TrmD	tRNA-(guanine-N1)-methyltransferase	K00554
	Tepidanaerobacter acetatoxydans UC0018	471_12	5.63177	0.00336986	LeuA	Isopropylmalate/homocitrate/citramalate synthases	K02594
	Tepidanaerobacter acetatoxydans UC0018	578_10	3.10056	0.00346832	FliD	Flagellar capping protein	K02407
	Tepidanaerobacter acetatoxydans UC0018	1120_75	5.77416	0.00360971	PurM	Phosphoribosylaminoimidazole (AIR) synthetase	K01933
	Tepidanaerobacter acetatoxydans UC0018	115_4	2.52002	0.00380281	DeoC	Deoxyribose-phosphate aldolase	K01619
	Tepidanaerobacter acetatoxydans UC0018	5116_1	2.45804	0.00381183	TrxB	Thioredoxin reductase	K00384
	Tepidanaerobacter acetatoxydans UC0018	1386_1	5.53983	0.00381606	LysU	Lysyl-tRNA synthetase (class II)	K04567
	Tepidanaerobacter acetatoxydans UC0018	8665_1	3.07802	0.00397258	#	#	#
	Tepidanaerobacter acetatoxydans UC0018	417_13	5.62125	0.00411875	AspS	Aspartyl-tRNA synthetase	K01876
	Tepidanaerobacter acetatoxydans UC0018	1286_5	5.45141	0.00424173	RfbX	Membrane protein involved in the export of O-antigen and teichoic acid	K06409
	Tepidanaerobacter acetatoxydans UC0018	471_16	5.56156	0.00433828	SerC	Phosphoserine aminotransferase	K00831
	Tepidanaerobacter acetatoxydans UC0018	1120_109	5.75546	0.004497	-	Predicted membrane-associated HD superfamily hydrolase	K07037
	Tepidanaerobacter acetatoxydans UC0018	1653_9	-2.98805	0.00469684	AbgB	Metal-dependent amidase/aminoacylase/carboxypeptidase	#
	Tepidanaerobacter acetatoxydans UC0018	1127_26	5.46331	0.00478443	ThrS	Threonyl-tRNA synthetase	K01868
	Tepidanaerobacter acetatoxydans UC0018	2459_12	5.79634	0.00493566	LivK	ABC-type branched-chain amino acid transport systems, periplasmic component	K01999
	Tepidanaerobacter acetatoxydans UC0018	681_47	3.03979	0.00501288	MinC	Septum formation inhibitor	K03610
	Tepidanaerobacter acetatoxydans UC0018	1127_3	5.35876	0.00501707	IlvE	Branched-chain amino acid aminotransferase/4-amino-4-deoxychorismate lyase	K00824
	Tepidanaerobacter acetatoxydans UC0018	446_19	5.64057	0.0051002	SecA	Preprotein translocase subunit SecA (ATPase, RNA helicase)	K03070
	Tepidanaerobacter acetatoxydans UC0018	681_75	2.85932	0.00524515	CobQ	Cobyric acid synthase	K02232
	Tepidanaerobacter acetatoxydans UC0018	1286_16	5.44577	0.00524953	RPL8A	Ribosomal protein HS6-type (S12/L30/L7a)	K07590
	Tepidanaerobacter acetatoxydans UC0018	382_23	5.63741	0.00533098	-	Transcriptional antiterminator	#
	Tepidanaerobacter acetatoxydans UC0018	382_87	2.66557	0.00541366	EutG	Alcohol dehydrogenase, class IV	#
	Tepidanaerobacter acetatoxydans UC0018	6803_4	6.18031	0.00553114	Rph	RNase PH	K00989
	Tepidanaerobacter acetatoxydans UC0018	2092_3	5.3849	0.00567034	SPS1	Serine/threonine protein kinase	K12132
	Tepidanaerobacter acetatoxydans UC0018	680_38	5.43092	0.00567168	InfB	Translation initiation factor 2 (IF-2; GTPase)	K02519
	Tepidanaerobacter acetatoxydans UC0018	1693_16	1.21086	0.00572575	#	#	#
	Tepidanaerobacter acetatoxydans UC0018	865_25	3.11866	0.00576195	#	#	#
	Tepidanaerobacter acetatoxydans UC0018	1120_119	2.38624	0.00581816	RpoD	DNA-directed RNA polymerase, sigma subunit (sigma70/sigma32)	K03086
	Tepidanaerobacter acetatoxydans UC0018	1069_2	2.83655	0.00586294	PorA	Pyruvate:ferredoxin oxidoreductase and related 2-oxoacid:ferredoxin oxidoreductases, alpha subunit	K03737
	Tepidanaerobacter acetatoxydans UC0018	832_3	5.61557	0.00596498	RplM	Ribosomal protein L13	K02871
	Tepidanaerobacter acetatoxydans UC0018	680_52	2.78268	0.00598373	FtsK	DNA segregation ATPase FtsK/SpoIIIE and related proteins	K03466
	Tepidanaerobacter acetatoxydans UC0018	3556_5	5.66226	0.00604771	-	Uncharacterized protein predicted to be involved in DNA repair	K19115
	Tepidanaerobacter acetatoxydans UC0018	578_5	5.3781	0.00605665	MetC	Cystathionine beta-lyases/cystathionine gamma-synthases	K01761
	Tepidanaerobacter acetatoxydans UC0018	834_20	5.48232	0.00611905	PrsA	Phosphoribosylpyrophosphate synthetase	K00948
	Tepidanaerobacter acetatoxydans UC0018	446_35	5.35558	0.00621225	-	Restriction endonuclease	K01156
	Tepidanaerobacter acetatoxydans UC0018	2759_4	-1.47311	0.00634228	IbpA	Molecular chaperone (small heat shock protein)	K13993
	Tepidanaerobacter acetatoxydans UC0018	2459_5	5.42302	0.00634584	PolA	DNA polymerase I - 3'-5' exonuclease and polymerase domains	K02335
	Tepidanaerobacter acetatoxydans UC0018	1672_2	1.84314	0.00650024	Tig	FKBP-type peptidyl-prolyl cis-trans isomerase (trigger factor)	K03545
	Tepidanaerobacter acetatoxydans UC0018	131_5	2.98586	0.00670552	OmpR	Response regulators consisting of a CheY-like receiver domain and a winged-helix DNA-binding domain	K07668
	Tepidanaerobacter acetatoxydans UC0018	1069_27	5.34351	0.00674247	HepA	Superfamily II DNA/RNA helicases, SNF2 family	#
	Tepidanaerobacter acetatoxydans UC0018	2759_5	2.7926	0.00688294	-	Predicted glycosylase	#
	Tepidanaerobacter acetatoxydans UC0018	1672_4	1.92727	0.00732825	ClpX	ATP-dependent protease Clp, ATPase subunit	K03544
	Tepidanaerobacter acetatoxydans UC0018	865_73	1.44287	0.00759049	HflB	ATP-dependent Zn proteases	K03798
	Tepidanaerobacter acetatoxydans UC0018	2057_4	5.28578	0.00829482	ThiI	Thiamine biosynthesis ATP pyrophosphatase	K03151
	Tepidanaerobacter acetatoxydans UC0018	746_2	5.23653	0.00838349	-	Predicted secreted protein	#
	Tepidanaerobacter acetatoxydans UC0018	8665_2	5.34315	0.00841633	#	#	#
	Tepidanaerobacter acetatoxydans UC0018	681_48	5.30456	0.00856061	MinD	Septum formation inhibitor-activating ATPase	K03609
	Tepidanaerobacter acetatoxydans UC0018	1313_22	5.67569	0.00883558	RnpA	RNase P protein component	K03536
	Tepidanaerobacter acetatoxydans UC0018	680_105	2.39001	0.00898922	-	Aspartate/tyrosine/aromatic aminotransferase	K00812
	Tepidanaerobacter acetatoxydans UC0018	303_20	5.26155	0.00926682	-	Uncharacterized FAD-dependent dehydrogenases	K07137
	Tepidanaerobacter acetatoxydans UC0018	865_10	5.27157	0.0095517	MreB	Actin-like ATPase involved in cell morphogenesis	K03569
	Tepidanaerobacter acetatoxydans UC0018	1120_12	5.32445	0.00955964	DacC	D-alanyl-D-alanine carboxypeptidase	K07258
	Tepidanaerobacter acetatoxydans UC0018	1120_130	5.5084	0.00962901	-	Predicted S-adenosylmethionine-dependent methyltransferase involved in cell envelope biogenesis	K03438
	Tepidanaerobacter acetatoxydans UC0018	382_49	5.43323	0.00975952	-	Uncharacterized protein with conserved CXXC pairs	#
	Tepidanaerobacter acetatoxydans UC0018	865_37	-3.10346	0.00979986	UgpB	ABC-type sugar transport system, periplasmic component	K02027
	Tepidanaerobacter acetatoxydans UC0018	865_24	5.38916	0.0100092	NtpI	Archaeal/vacuolar-type H+-ATPase subunit I	K02123
	Tepidanaerobacter acetatoxydans UC0018	2370_4	2.72325	0.0100662	Alr	Alanine racemase	K01775
	Tepidanaerobacter acetatoxydans UC0018	1120_144	5.51515	0.0104527	FtsA	Actin-like ATPase involved in cell division	K03590
	Tepidanaerobacter acetatoxydans UC0018	1069_49	5.26312	0.0110809	#	#	#
	Tepidanaerobacter acetatoxydans UC0018	681_25	5.30119	0.0117563	GLY1	Threonine aldolase	K01620
	Tepidanaerobacter acetatoxydans UC0018	417_3	2.9323	0.0118254	-	Predicted metal-binding, possibly nucleic acid-binding protein	K07040
	Tepidanaerobacter acetatoxydans UC0018	1834_4	5.71205	0.0118446	MetK	S-adenosylmethionine synthetase	K00789
	Tepidanaerobacter acetatoxydans UC0018	865_49	5.32534	0.0122507	-	Predicted nucleotidyltransferases	#
	Tepidanaerobacter acetatoxydans UC0018	1415_15	3.14516	0.0125709	SelA	Selenocysteine synthase [seryl-tRNASer selenium transferase]	#
	Tepidanaerobacter acetatoxydans UC0018	865_15	5.60236	0.0127232	#	#	#
	Tepidanaerobacter acetatoxydans UC0018	417_8	5.23096	0.0131867	SpoT	Guanosine polyphosphate pyrophosphohydrolases/synthetases	K00951
	Tepidanaerobacter acetatoxydans UC0018	834_22	5.25145	0.0133846	SpoVG	Uncharacterized protein, involved in the regulation of septum location	K06412
	Tepidanaerobacter acetatoxydans UC0018	919_2	-1.96	0.013641	Glf	UDP-galactopyranose mutase	K01854
	Tepidanaerobacter acetatoxydans UC0018	382_56	2.06345	0.0139188	DAK1	Dihydroxyacetone kinase	K05879
	Tepidanaerobacter acetatoxydans UC0018	131_15	5.47776	0.0141497	MetH	Methionine synthase I, cobalamin-binding domain	K00548
	Tepidanaerobacter acetatoxydans UC0018	515_2	5.27759	0.0141986	NagB	6-phosphogluconolactonase/Glucosamine-6-phosphate isomerase/deaminase	K02564
	Tepidanaerobacter acetatoxydans UC0018	1549_16	5.30105	0.0142436	FlgB	Flagellar basal body protein	K02387
	Tepidanaerobacter acetatoxydans UC0018	681_64	2.88571	0.014367	-	Predicted ribosomal protein	K07584
	Tepidanaerobacter acetatoxydans UC0018	865_34	-3.17249	0.0144196	MviM	Predicted dehydrogenases and related proteins	#
	Tepidanaerobacter acetatoxydans UC0018	2759_7	5.38548	0.0147406	RfaG	Glycosyltransferase	#
	Tepidanaerobacter acetatoxydans UC0018	115_10	5.39663	0.0149131	GcvT	Glycine cleavage system T protein (aminomethyltransferase)	K00605
	Tepidanaerobacter acetatoxydans UC0018	303_5	1.80349	0.0151996	CcmA	Integral membrane protein CcmA involved in cell shape determination	#
	Tepidanaerobacter acetatoxydans UC0018	681_24	5.47877	0.0152819	Tar	Methyl-accepting chemotaxis protein	K03406
	Tepidanaerobacter acetatoxydans UC0018	1286_14	2.66742	0.0155919	RpoB	DNA-directed RNA polymerase, beta subunit/140 kD subunit	K03043
	Tepidanaerobacter acetatoxydans UC0018	488_18	-1.37625	0.0163831	-	Transposase and inactivated derivatives	#
	Tepidanaerobacter acetatoxydans UC0018	431_15	5.3822	0.0165092	#	#	#
	Tepidanaerobacter acetatoxydans UC0018	865_30	5.20776	0.0173296	Tar	Methyl-accepting chemotaxis protein	#
	Tepidanaerobacter acetatoxydans UC0018	1253_29	5.14436	0.0174366	SecF	Preprotein translocase subunit SecF	K03074
	Tepidanaerobacter acetatoxydans UC0018	1286_19	5.14036	0.0175486	FusA	Translation elongation factors (GTPases)	K02355
	Tepidanaerobacter acetatoxydans UC0018	3693_3	5.14389	0.0175857	NagC	Transcriptional regulator/sugar kinase	K00845
	Tepidanaerobacter acetatoxydans UC0018	1834_3	5.49418	0.0179956	-	FOG: HEAT repeat	#
	Tepidanaerobacter acetatoxydans UC0018	1470_33	5.21354	0.0180627	{ManB}	Phosphomannomutase	K15778
	Tepidanaerobacter acetatoxydans UC0018	382_36	2.06221	0.0181841	PorA	Pyruvate:ferredoxin oxidoreductase and related 2-oxoacid:ferredoxin oxidoreductases, alpha subunit	K00169
	Tepidanaerobacter acetatoxydans UC0018	1915_8	5.2012	0.0184954	-	Iron only hydrogenase large subunit, C-terminal domain	K18332
	Tepidanaerobacter acetatoxydans UC0018	471_25	5.42929	0.0185678	LAP4	Aspartyl aminopeptidase	#
	Tepidanaerobacter acetatoxydans UC0018	1106_4	5.29868	0.0185704	-	Uncharacterized conserved protein	#
	Tepidanaerobacter acetatoxydans UC0018	782_17	5.1787	0.0220788	XylB	Sugar (pentulose and hexulose) kinases	K00854
	Tepidanaerobacter acetatoxydans UC0018	471_9	-1.38839	0.0222158	-	Uncharacterized conserved protein	#
	Tepidanaerobacter acetatoxydans UC0018	681_86	5.17188	0.0222212	-	Dioxygenases related to 2-nitropropane dioxygenase	#
	Tepidanaerobacter acetatoxydans UC0018	865_48	5.12996	0.0224984	RpmE	Ribosomal protein L31	K02909
	Tepidanaerobacter acetatoxydans UC0018	781_4	-3.8754	0.0235393	-	ATPase components of various ABC-type transport systems, contain duplicated ATPase	K02031_K02032
	Tepidanaerobacter acetatoxydans UC0018	1120_134	5.04761	0.0243338	MurF	UDP-N-acetylmuramyl pentapeptide synthase	K01929
	Tepidanaerobacter acetatoxydans UC0018	944_16	5.24924	0.0245557	Cof	Predicted hydrolases of the HAD superfamily	#
	Tepidanaerobacter acetatoxydans UC0018	70_7	1.55661	0.0247595	-	Uncharacterized protein conserved in bacteria	#
	Tepidanaerobacter acetatoxydans UC0018	681_46	5.18666	0.0255765	FtsI	Cell division protein FtsI/penicillin-binding protein 2	K05515
	Tepidanaerobacter acetatoxydans UC0018	680_86	2.71792	0.0258023	MutS	Mismatch repair ATPase (MutS family)	K03555
	Tepidanaerobacter acetatoxydans UC0018	758_14	2.61613	0.0259996	#	#	#
	Tepidanaerobacter acetatoxydans UC0018	4045_3	1.97781	0.0263576	-	Predicted GTPase, probable translation factor	K06942
	Tepidanaerobacter acetatoxydans UC0018	382_4	5.03564	0.026395	SpoU	rRNA methylases	K03218
	Tepidanaerobacter acetatoxydans UC0018	165_8	5.03555	0.0265541	DdpA	ABC-type dipeptide transport system, periplasmic component	K02035
	Tepidanaerobacter acetatoxydans UC0018	758_2	-4.03876	0.0272518	-	Response regulator containing a CheY-like receiver domain and an HD-GYP domain	#
	Tepidanaerobacter acetatoxydans UC0018	1120_124	5.03024	0.0274524	Acd	1-aminocyclopropane-1-carboxylate deaminase	K17950
	Tepidanaerobacter acetatoxydans UC0018	1127_23	4.98555	0.0283534	RplT	Ribosomal protein L20	K02887
	Tepidanaerobacter acetatoxydans UC0018	4301_2	4.96243	0.0283978	AraC	AraC-type DNA-binding domain-containing proteins	#
	Tepidanaerobacter acetatoxydans UC0018	367_33	5.01556	0.029385	#	#	#
	Tepidanaerobacter acetatoxydans UC0018	471_14	5.02781	0.0295768	ParE	Plasmid stabilization system protein	#
	Tepidanaerobacter acetatoxydans UC0018	70_27	5.0469	0.0296907	PulE	Type II secretory pathway, ATPase PulE/Tfp pilus assembly pathway, ATPase PilB	K02652
	Tepidanaerobacter acetatoxydans UC0018	865_53	1.41141	0.0298107	ProA	Gamma-glutamyl phosphate reductase	K00147
	Tepidanaerobacter acetatoxydans UC0018	1549_10	2.59902	0.0313004	FliI	Flagellar biosynthesis/type III secretory pathway ATPase	K02412
	Tepidanaerobacter acetatoxydans UC0018	1345_4	-5.06679	0.0313784	PolA	DNA polymerase I - 3'-5' exonuclease and polymerase domains	K02334
	Tepidanaerobacter acetatoxydans UC0018	680_72	1.40588	0.0315977	GdhA	Glutamate dehydrogenase/leucine dehydrogenase	K00260
	Tepidanaerobacter acetatoxydans UC0018	1798_2	2.59857	0.0318602	MglA	ABC-type sugar transport system, ATPase component	K10542
	Tepidanaerobacter acetatoxydans UC0018	944_28	1.5698	0.0321596	GlpK	Glycerol kinase	K00864
	Tepidanaerobacter acetatoxydans UC0018	1286_4	1.88017	0.0327464	PckA	Phosphoenolpyruvate carboxykinase (ATP)	K01610
	Tepidanaerobacter acetatoxydans UC0018	680_2	5.1755	0.0329248	CheC	Chemotaxis protein CheC, inhibitor of MCP methylation	K02417
	Tepidanaerobacter acetatoxydans UC0018	4208_4	-2.24898	0.0330438	SirA	Predicted redox protein, regulator of disulfide bond formation	#
	Tepidanaerobacter acetatoxydans UC0018	1127_4	2.49718	0.0342788	HIS2	Histidinol phosphatase and related hydrolases of the PHP family	K04477
	Tepidanaerobacter acetatoxydans UC0018	2922_9	5.0296	0.0346432	-	Transketolase, C-terminal subunit	K00615
	Tepidanaerobacter acetatoxydans UC0018	1249_2	5.05005	0.0350278	#	#	#
	Tepidanaerobacter acetatoxydans UC0018	1321_5	4.94697	0.0354108	FtsX	Cell division protein	K09811
	Tepidanaerobacter acetatoxydans UC0018	835_19	4.95872	0.0359316	LolE	ABC-type transport system, involved in lipoprotein release, permease component	K02004
	Tepidanaerobacter acetatoxydans UC0018	471_15	1.85918	0.036417	#	#	#
	Tepidanaerobacter acetatoxydans UC0018	382_13	5.0713	0.0366358	#	#	#
	Tepidanaerobacter acetatoxydans UC0018	681_18	5.07528	0.037123	-	Hexokinase	K00844
	Tepidanaerobacter acetatoxydans UC0018	1069_3	5.07048	0.0372079	DegV	Uncharacterized protein conserved in bacteria	#
	Tepidanaerobacter acetatoxydans UC0018	865_56	2.47296	0.0377191	AMMECR1	Uncharacterized conserved protein	#
	Tepidanaerobacter acetatoxydans UC0018	1253_16	5.00995	0.0377537	FtsY	Signal recognition particle GTPase	K03110
	Tepidanaerobacter acetatoxydans UC0018	2789_5	2.27628	0.0379705	DctP	TRAP-type C4-dicarboxylate transport system, periplasmic component	#
	Tepidanaerobacter acetatoxydans UC0018	1253_41	5.11221	0.0383222	-	Uncharacterized conserved protein	#
	Tepidanaerobacter acetatoxydans UC0018	1120_19	2.54304	0.0385249	-	Distinct helicase family with a unique C-terminal domain including a metal-binding cysteine cluster	K06877
	Tepidanaerobacter acetatoxydans UC0018	681_43	5.00604	0.0389058	MreB	Actin-like ATPase involved in cell morphogenesis	K03569
	Tepidanaerobacter acetatoxydans UC0018	4652_3	5.14419	0.0392667	FeoB	Fe2+ transport system protein B	K04759
	Tepidanaerobacter acetatoxydans UC0018	2323_1	2.51965	0.0394189	Fba	Fructose/tagatose bisphosphate aldolase	K08302
	Tepidanaerobacter acetatoxydans UC0018	1120_152	2.45956	0.0396088	-	Fe-S oxidoreductase	#
	Tepidanaerobacter acetatoxydans UC0018	70_34	2.50342	0.0400067	Fur	Fe2+/Zn2+ uptake regulation proteins	K03711
	Tepidanaerobacter acetatoxydans UC0018	3725_3	1.17545	0.0410554	AmiR	Response regulator with putative antiterminator output domain	K07183
	Tepidanaerobacter acetatoxydans UC0018	681_105	4.90376	0.0414225	-	Predicted RNA-binding protein homologous to eukaryotic snRNP	#
	Tepidanaerobacter acetatoxydans UC0018	446_26	5.03497	0.0425505	FlgK	Flagellar hook-associated protein	K02396
	Tepidanaerobacter acetatoxydans UC0018	681_99	2.43807	0.0428411	DivIVA	Cell division initiation protein	K04074
	Tepidanaerobacter acetatoxydans UC0018	681_87	5.03851	0.0432435	Prc	Periplasmic protease	K03797
	Tepidanaerobacter acetatoxydans UC0018	382_59	1.48742	0.0432726	-	Type I site-specific restriction-modification system, R (restriction) subunit and related helicases	K01153
	Tepidanaerobacter acetatoxydans UC0018	1120_121	-3.08655	0.043409	-	Uncharacterized protein conserved in bacteria	#
	Tepidanaerobacter acetatoxydans UC0018	1120_114	1.49509	0.0434454	-	FOG: CBS domain	#
	Tepidanaerobacter acetatoxydans UC0018	1253_12	5.05282	0.0440181	-	Predicted RNA-binding protein (contains KH domain)	K06960
	Tepidanaerobacter acetatoxydans UC0018	944_4	4.92244	0.0452226	DctQ	TRAP-type C4-dicarboxylate transport system, large permease component	#
	Tepidanaerobacter acetatoxydans UC0018	1321_4	2.48632	0.045711	FtsE	Predicted ATPase involved in cell division	K09812
	Tepidanaerobacter acetatoxydans UC0018	1106_23	5.22275	0.046614	GloB	Zn-dependent hydrolases, including glyoxylases	#
	Tepidanaerobacter acetatoxydans UC0018	944_30	1.85346	0.0479647	#	#	#
	Tepidanaerobacter acetatoxydans UC0018	5783_1	4.82428	0.0480375	FeoA	Fe2+ transport system protein A	K04758
	Tepidanaerobacter acetatoxydans UC0018	382_51	1.92407	0.0481563	-	Predicted dehydrogenase	K00111
	Tepidanaerobacter acetatoxydans UC0018	303_22	1.88538	0.0485998	-	Uncharacterized protein conserved in bacteria	#
	Anaerobaculum hydrogeniformans UC0046	11_96	-2.40872	1.25674e-43	CspC	Cold shock proteins	K03704
	Anaerobaculum hydrogeniformans UC0046	11_123	-2.23466	2.99159e-33	-	Uncharacterized protein predicted to be involved in DNA repair (RAMP superfamily)	K19091
	Anaerobaculum hydrogeniformans UC0046	97_63	2.57218	2.44893e-31	-	Uncharacterized conserved protein	#
	Anaerobaculum hydrogeniformans UC0046	11_394	2.38659	2.85898e-30	Imp	TRAP-type uncharacterized transport system, periplasmic component	K07080
	Anaerobaculum hydrogeniformans UC0046	97_62	2.40855	1.55288e-29	-	Uncharacterized protein conserved in bacteria	K07793
	Anaerobaculum hydrogeniformans UC0046	42_22	-1.90808	1.68562e-29	ZntA	Cation transport ATPase	K01534
	Anaerobaculum hydrogeniformans UC0046	97_64	2.31182	2.92315e-28	SerA	Phosphoglycerate dehydrogenase and related dehydrogenases	K00058
	Anaerobaculum hydrogeniformans UC0046	158_168	-2.63792	1.26419e-26	#	#	#
	Anaerobaculum hydrogeniformans UC0046	11_335	2.11979	5.19451e-23	ArgG	Argininosuccinate synthase	K01940
	Anaerobaculum hydrogeniformans UC0046	11_387	1.87201	6.83083e-23	PrpD	Uncharacterized protein involved in propionate catabolism	#
	Anaerobaculum hydrogeniformans UC0046	11_396	1.69775	1.54559e-21	PrpB	PEP phosphonomutase and related enzymes	#
	Anaerobaculum hydrogeniformans UC0046	158_191	1.70166	2.6738e-20	-	Rubrerythrin	#
	Anaerobaculum hydrogeniformans UC0046	97_66	1.9946	1.91013e-17	IlvD	Dihydroxyacid dehydratase/phosphogluconate dehydratase	K01687
	Anaerobaculum hydrogeniformans UC0046	158_28	1.71243	9.98355e-17	AroB	3-dehydroquinate synthetase	K13829
	Anaerobaculum hydrogeniformans UC0046	97_65	2.25553	1.11158e-15	XylB	Sugar (pentulose and hexulose) kinases	K00851
	Anaerobaculum hydrogeniformans UC0046	25_26	1.95041	1.04529e-12	#	#	#
	Anaerobaculum hydrogeniformans UC0046	33_103	1.53531	7.51801e-12	HisI	Phosphoribosyl-AMP cyclohydrolase	K11755
	Anaerobaculum hydrogeniformans UC0046	42_101	-2.14795	1.74126e-11	DctP	TRAP-type C4-dicarboxylate transport system, periplasmic component	#
	Anaerobaculum hydrogeniformans UC0046	158_47	2.08464	2.51648e-11	-	Uncharacterized conserved protein	#
	Anaerobaculum hydrogeniformans UC0046	41_72	1.7076	4.12721e-11	ArgE	Acetylornithine deacetylase/Succinyl-diaminopimelate desuccinylase and related deacylases	K05831
	Anaerobaculum hydrogeniformans UC0046	11_386	1.19505	8.4951e-11	#	#	#
	Anaerobaculum hydrogeniformans UC0046	11_342	-1.73643	1.06139e-09	DctM	TRAP-type C4-dicarboxylate transport system, small permease component	#
	Anaerobaculum hydrogeniformans UC0046	42_23	-1.70304	1.13543e-09	-	Predicted ATPase (AAA+ superfamily)	K07133
	Anaerobaculum hydrogeniformans UC0046	42_69	-1.38856	1.15146e-09	NhaC	Na+/H+ antiporter	K03315
	Anaerobaculum hydrogeniformans UC0046	41_337	1.32274	1.4647e-09	ArcA	Arginine deiminase	K01478
	Anaerobaculum hydrogeniformans UC0046	11_43	1.41569	1.69668e-09	NuoE	NADH:ubiquinone oxidoreductase 24 kD subunit	K00334
	Anaerobaculum hydrogeniformans UC0046	42_95	-3.12486	5.34335e-09	PanB	Ketopantoate hydroxymethyltransferase	K00606
	Anaerobaculum hydrogeniformans UC0046	158_69	-1.2274	5.45537e-09	Imp	TRAP-type uncharacterized transport system, periplasmic component	K07080
	Anaerobaculum hydrogeniformans UC0046	11_49	1.47801	5.8646e-09	FrhA	Coenzyme F420-reducing hydrogenase, alpha subunit	K00436
	Anaerobaculum hydrogeniformans UC0046	158_65	-1.32858	2.07617e-08	PaaJ	Acetyl-CoA acetyltransferase	K00626
	Anaerobaculum hydrogeniformans UC0046	41_109	-1.22492	5.27271e-08	-	Predicted S-adenosylmethionine-dependent methyltransferase involved in cell envelope biogenesis	K03438
	Anaerobaculum hydrogeniformans UC0046	158_93	1.18674	1.03385e-07	Med	Uncharacterized ABC-type transport system, periplasmic component/surface lipoprotein	K07335
	Anaerobaculum hydrogeniformans UC0046	13_142	-1.04222	1.53957e-07	NrdD	Oxygen-sensitive ribonucleoside-triphosphate reductase	K21636
	Anaerobaculum hydrogeniformans UC0046	183_1	1.299	2.18469e-07	MIS1	Formyltetrahydrofolate synthetase	K01938
	Anaerobaculum hydrogeniformans UC0046	42_96	-2.01281	2.71444e-07	#	#	#
	Anaerobaculum hydrogeniformans UC0046	11_395	1.24818	2.81677e-07	-	TRAP-type uncharacterized transport system, fused permease components	#
	Anaerobaculum hydrogeniformans UC0046	158_70	-1.05419	5.002e-07	BioA	Adenosylmethionine-8-amino-7-oxononanoate aminotransferase	#
	Anaerobaculum hydrogeniformans UC0046	13_8	1.01051	5.35565e-07	RplJ	Ribosomal protein L10	K02864
	Anaerobaculum hydrogeniformans UC0046	158_85	1.02674	6.65827e-07	GdhA	Glutamate dehydrogenase/leucine dehydrogenase	K00261
	Anaerobaculum hydrogeniformans UC0046	97_106	1.19788	6.84864e-07	-	Transposase and inactivated derivatives	#
	Anaerobaculum hydrogeniformans UC0046	11_393	1.07833	7.67777e-07	LeuD	3-isopropylmalate dehydratase small subunit	K01704
	Anaerobaculum hydrogeniformans UC0046	11_385	-1.40252	7.70673e-07	-	Uncharacterized conserved protein	#
	Anaerobaculum hydrogeniformans UC0046	41_48	1.28586	1.20477e-06	#	#	#
	Anaerobaculum hydrogeniformans UC0046	41_167	-1.29911	1.28315e-06	BglG	Transcriptional antiterminator	K03480
	Anaerobaculum hydrogeniformans UC0046	158_27	1.43584	1.29765e-06	AroC	Chorismate synthase	K01736
	Anaerobaculum hydrogeniformans UC0046	11_149	-1.22528	1.32629e-06	AtoS	FOG: PAS/PAC domain	#
	Anaerobaculum hydrogeniformans UC0046	158_98	1.31246	5.28575e-06	FixA	Electron transfer flavoprotein, beta subunit	K03521
	Anaerobaculum hydrogeniformans UC0046	42_26	-1.58075	5.35789e-06	#	#	#
	Anaerobaculum hydrogeniformans UC0046	158_195	-1.26247	1.16761e-05	#	#	#
	Anaerobaculum hydrogeniformans UC0046	41_110	-1.203	1.52838e-05	-	Uncharacterized protein conserved in bacteria	K03925
	Anaerobaculum hydrogeniformans UC0046	33_105	1.22822	1.64613e-05	HisA	Phosphoribosylformimino-5-aminoimidazole carboxamide ribonucleotide (ProFAR) isomerase	K01814
	Anaerobaculum hydrogeniformans UC0046	42_97	-2.0935	2.44723e-05	GdhA	Glutamate dehydrogenase/leucine dehydrogenase	#
	Anaerobaculum hydrogeniformans UC0046	41_317	-1.08217	3.11845e-05	-	Aldehyde:ferredoxin oxidoreductase	K03738
	Anaerobaculum hydrogeniformans UC0046	13_178	-1.29281	4.17267e-05	HypD	Hydrogenase maturation factor	K04654
	Anaerobaculum hydrogeniformans UC0046	158_68	-1.1955	4.50798e-05	-	TRAP-type uncharacterized transport system, fused permease components	#
	Anaerobaculum hydrogeniformans UC0046	41_108	-1.05423	4.83584e-05	#	#	#
	Anaerobaculum hydrogeniformans UC0046	41_346	1.33086	5.0051e-05	GlyQ	Glycyl-tRNA synthetase, alpha subunit	K01878
	Anaerobaculum hydrogeniformans UC0046	42_28	-2.36802	5.02267e-05	#	#	#
	Anaerobaculum hydrogeniformans UC0046	11_364	-1.51339	6.62844e-05	PurD	Phosphoribosylamine-glycine ligase	K01945
	Anaerobaculum hydrogeniformans UC0046	41_285	1.15722	8.06334e-05	AhpC	Peroxiredoxin	K03386
	Anaerobaculum hydrogeniformans UC0046	158_10	-1.34782	8.11415e-05	RadC	DNA repair proteins	K03630
	Anaerobaculum hydrogeniformans UC0046	97_110	2.01349	0.000100963	#	#	#
	Anaerobaculum hydrogeniformans UC0046	158_67	-1.03003	0.000164394	AtoD	Acyl CoA:acetate/3-ketoacid CoA transferase, alpha subunit	K01034
	Anaerobaculum hydrogeniformans UC0046	25_23	3.72437	0.000184769	#	#	#
	Anaerobaculum hydrogeniformans UC0046	33_83	1.32466	0.000236703	Prc	Periplasmic protease	K03797
	Anaerobaculum hydrogeniformans UC0046	158_326	-1.17072	0.000271992	BtuB	Outer membrane cobalamin receptor protein	#
	Anaerobaculum hydrogeniformans UC0046	11_352	-1.24074	0.000299512	CoxL	Aerobic-type carbon monoxide dehydrogenase, large subunit CoxL/CutL homologs	#
	Anaerobaculum hydrogeniformans UC0046	158_342	-1.68144	0.000319676	TauB	ABC-type nitrate/sulfonate/bicarbonate transport system, ATPase component	#
	Anaerobaculum hydrogeniformans UC0046	158_341	-1.5151	0.000409953	TauC	ABC-type nitrate/sulfonate/bicarbonate transport system, permease component	K15599
	Anaerobaculum hydrogeniformans UC0046	158_165	1.0536	0.000423088	#	#	#
	Anaerobaculum hydrogeniformans UC0046	33_4	-2.69536	0.000480881	RplW	Ribosomal protein L23	K02892
	Anaerobaculum hydrogeniformans UC0046	42_62	-1.19275	0.000484386	DctP	TRAP-type C4-dicarboxylate transport system, periplasmic component	#
	Anaerobaculum hydrogeniformans UC0046	41_161	1.18257	0.000546088	TrpS	Tryptophanyl-tRNA synthetase	K01867
	Anaerobaculum hydrogeniformans UC0046	463_31	-1.03952	0.000605202	PutP	Na+/proline symporter	#
	Anaerobaculum hydrogeniformans UC0046	11_289	-1.28316	0.000683417	#	#	#
	Anaerobaculum hydrogeniformans UC0046	11_150	-1.12498	0.000701276	-	FOG: GGDEF domain	#
	Anaerobaculum hydrogeniformans UC0046	25_25	1.35543	0.000823368	#	#	#
	Anaerobaculum hydrogeniformans UC0046	41_149	1.00158	0.000893033	Dfp	Phosphopantothenoylcysteine synthetase/decarboxylase	K13038
	Anaerobaculum hydrogeniformans UC0046	42_98	-2.06386	0.000894485	IlvA	Threonine dehydratase	K01754
	Anaerobaculum hydrogeniformans UC0046	97_83	1.12664	0.000979256	RbsK	Sugar kinases, ribokinase family	K00874
	Anaerobaculum hydrogeniformans UC0046	11_372	-2.36496	0.00121321	Tra5	Transposase and inactivated derivatives	#
	Anaerobaculum hydrogeniformans UC0046	42_30	-1.06438	0.00130669	AbrB	Regulators of stationary/sporulation gene expression	#
	Anaerobaculum hydrogeniformans UC0046	33_33	2.37272	0.00158143	CbiQ	ABC-type cobalt transport system, permease component CbiQ and related transporters	K16785
	Anaerobaculum hydrogeniformans UC0046	463_36	-1.20803	0.00164978	-	MinD superfamily P-loop ATPase containing an inserted ferredoxin domain	#
	Anaerobaculum hydrogeniformans UC0046	13_125	1.77865	0.00198261	#	#	#
	Anaerobaculum hydrogeniformans UC0046	42_43	-1.57525	0.00216034	PutA	NAD-dependent aldehyde dehydrogenases	K15515
	Anaerobaculum hydrogeniformans UC0046	13_42	1.24085	0.00226597	-	Predicted ATPase with chaperone activity	K07391
	Anaerobaculum hydrogeniformans UC0046	158_23	1.0551	0.0025639	#	#	#
	Anaerobaculum hydrogeniformans UC0046	41_307	-1.26604	0.00264785	-	Fe-S oxidoreductases	#
	Anaerobaculum hydrogeniformans UC0046	42_81	-1.53675	0.00270509	PotA	ABC-type spermidine/putrescine transport systems, ATPase components	K02052
	Anaerobaculum hydrogeniformans UC0046	158_90	2.68338	0.00270812	-	Uncharacterized ABC-type transport system, permease component	K02057
	Anaerobaculum hydrogeniformans UC0046	4769_2	-1.06009	0.00295483	-	Uncharacterized conserved protein	#
	Anaerobaculum hydrogeniformans UC0046	158_315	-1.73024	0.00316568	LeuA	Isopropylmalate/homocitrate/citramalate synthases	K01649
	Anaerobaculum hydrogeniformans UC0046	158_209	1.41649	0.0032419	-	Predicted small molecule binding protein (contains 3H domain)	K07105
	Anaerobaculum hydrogeniformans UC0046	158_2	3.17419	0.00327612	#	#	#
	Anaerobaculum hydrogeniformans UC0046	42_99	-2.16022	0.00335262	DctM	TRAP-type C4-dicarboxylate transport system, small permease component	#
	Anaerobaculum hydrogeniformans UC0046	41_39	-1.05611	0.00345337	-	Predicted HD-superfamily hydrolase	K03698
	Anaerobaculum hydrogeniformans UC0046	42_100	-1.75014	0.00346316	DctQ	TRAP-type C4-dicarboxylate transport system, large permease component	#
	Anaerobaculum hydrogeniformans UC0046	13_208	1.22002	0.00353353	QRI7	Metal-dependent proteases with possible chaperone activity	K01409
	Anaerobaculum hydrogeniformans UC0046	158_6	-1.35228	0.00433657	PflA	Pyruvate-formate lyase-activating enzyme	K04069
	Anaerobaculum hydrogeniformans UC0046	11_427	-1.66974	0.00444443	#	#	K10671
	Anaerobaculum hydrogeniformans UC0046	158_301	5.3124	0.00465372	#	#	#
	Anaerobaculum hydrogeniformans UC0046	41_23	-1.60997	0.00484396	RhaT	Permeases of the drug/metabolite transporter (DMT) superfamily	#
	Anaerobaculum hydrogeniformans UC0046	11_158	1.00614	0.00488121	AbgB	Metal-dependent amidase/aminoacylase/carboxypeptidase	#
	Anaerobaculum hydrogeniformans UC0046	158_201	4.90423	0.00514698	#	#	#
	Anaerobaculum hydrogeniformans UC0046	33_128	1.36615	0.00591278	RpmF	Ribosomal protein L32	K02911
	Anaerobaculum hydrogeniformans UC0046	158_310	-1.15033	0.00593124	-	Uncharacterized conserved protein	#
	Anaerobaculum hydrogeniformans UC0046	11_273	-1.24628	0.00671794	MnhC	Multisubunit Na+/H+ antiporter, MnhC subunit	K05567
	Anaerobaculum hydrogeniformans UC0046	13_46	-1.14466	0.00687761	XerD	Site-specific recombinase XerD	K03733
	Anaerobaculum hydrogeniformans UC0046	11_135	-1.08766	0.00693997	PepP	Xaa-Pro aminopeptidase	K01262
	Anaerobaculum hydrogeniformans UC0046	11_432	-1.13781	0.00703727	#	#	#
	Anaerobaculum hydrogeniformans UC0046	11_129	1.21757	0.00756647	-	Uncharacterized protein predicted to be involved in DNA repair	K15342
	Anaerobaculum hydrogeniformans UC0046	41_316	-1.45276	0.00812279	AcpS	Phosphopantetheinyl transferase (holo-ACP synthase)	K00997
	Anaerobaculum hydrogeniformans UC0046	11_369	-1.31654	0.00821772	PurL	Phosphoribosylformylglycinamidine (FGAM) synthase, synthetase domain	K01952
	Anaerobaculum hydrogeniformans UC0046	33_91	3.02206	0.00867195	RfaG	Glycosyltransferase	#
	Anaerobaculum hydrogeniformans UC0046	42_70	-1.52616	0.0094497	WrbA	Multimeric flavodoxin WrbA	#
	Anaerobaculum hydrogeniformans UC0046	13_231	1.67414	0.0109528	GloB	Zn-dependent hydrolases, including glyoxylases	#
	Anaerobaculum hydrogeniformans UC0046	158_352	1.41498	0.0114895	ChrA	Chromate transport protein ChrA	K07240
	Anaerobaculum hydrogeniformans UC0046	158_29	1.08957	0.011875	PheA	Prephenate dehydratase	K14170
	Anaerobaculum hydrogeniformans UC0046	33_139	-1.26491	0.0122317	PyrC	Dihydroorotase and related cyclic amidohydrolases	K01465
	Anaerobaculum hydrogeniformans UC0046	158_73	1.45274	0.0130285	FumA	Tartrate dehydratase beta subunit/Fumarate hydratase class I, C-terminal domain	K01678
	Anaerobaculum hydrogeniformans UC0046	41_304	-2.1265	0.0131408	#	#	#
	Anaerobaculum hydrogeniformans UC0046	158_274	1.55282	0.0134888	CcmK	Carbon dioxide concentrating mechanism/carboxysome shell protein	#
	Anaerobaculum hydrogeniformans UC0046	25_20	1.91373	0.013983	zliS	Putative secretion activating protein	#
	Anaerobaculum hydrogeniformans UC0046	11_295	-1.13546	0.0142315	Icd	Isocitrate dehydrogenases	K00031
	Anaerobaculum hydrogeniformans UC0046	158_317	-1.2497	0.0146322	IlvB	Thiamine pyrophosphate-requiring enzymes [acetolactate synthase, pyruvate dehydrogenase (cytochrome), glyoxylate carboligase, phosphonopyruvate decarboxylase]	K01652
	Anaerobaculum hydrogeniformans UC0046	25_27	1.08992	0.0148444	#	#	#
	Anaerobaculum hydrogeniformans UC0046	13_230	-1.56623	0.0149745	Dtd	D-Tyr-tRNAtyr deacylase	K07560
	Anaerobaculum hydrogeniformans UC0046	42_36	1.93318	0.0149765	#	#	K07112
	Anaerobaculum hydrogeniformans UC0046	25_22	1.83276	0.0154397	#	#	#
	Anaerobaculum hydrogeniformans UC0046	33_141	-1.53039	0.0162015	PyrD	Dihydroorotate dehydrogenase	K17828
	Anaerobaculum hydrogeniformans UC0046	13_76	1.16259	0.016396	FlhF	Flagellar GTP-binding protein	K02404
	Anaerobaculum hydrogeniformans UC0046	25_33	-1.58259	0.0164174	#	#	#
	Anaerobaculum hydrogeniformans UC0046	11_356	-1.13703	0.016513	CoxM	Aerobic-type carbon monoxide dehydrogenase, middle subunit CoxM/CutM homologs	#
	Anaerobaculum hydrogeniformans UC0046	98_11	-1.40571	0.0169009	ArnT	4-amino-4-deoxy-L-arabinose transferase and related glycosyltransferases of PMT family	K00721
	Anaerobaculum hydrogeniformans UC0046	11_293	-1.11723	0.0169472	-	Uncharacterized protein conserved in bacteria	K07793
	Anaerobaculum hydrogeniformans UC0046	33_160	1.1136	0.0184811	GlpX	Fructose-1,6-bisphosphatase/sedoheptulose 1,7-bisphosphatase and related proteins	K02446
	Anaerobaculum hydrogeniformans UC0046	158_119	-1.84339	0.0192461	CcdA	Cytochrome c biogenesis protein	K06196
	Anaerobaculum hydrogeniformans UC0046	13_143	-1.17428	0.0204969	PflA	Pyruvate-formate lyase-activating enzyme	K04069
	Anaerobaculum hydrogeniformans UC0046	158_350	1.06947	0.0238032	#	#	#
	Anaerobaculum hydrogeniformans UC0046	98_37	1.25221	0.0247042	NtpB	Archaeal/vacuolar-type H+-ATPase subunit B	K02118
	Anaerobaculum hydrogeniformans UC0046	42_49	-1.59033	0.024719	AraJ	Arabinose efflux permease	#
	Anaerobaculum hydrogeniformans UC0046	41_18	1.0083	0.0255263	CstA	Carbon starvation protein, predicted membrane protein	K06200
	Anaerobaculum hydrogeniformans UC0046	158_316	-1.17756	0.0258122	LeuB	Isocitrate/isopropylmalate dehydrogenase	K00052
	Anaerobaculum hydrogeniformans UC0046	42_105	-1.48916	0.0258202	PepP	Xaa-Pro aminopeptidase	#
	Anaerobaculum hydrogeniformans UC0046	42_55	-1.73683	0.0265733	#	#	#
	Anaerobaculum hydrogeniformans UC0046	42_50	-1.41921	0.0279336	MviM	Predicted dehydrogenases and related proteins	#
	Anaerobaculum hydrogeniformans UC0046	3369_2	4.40485	0.028379	TrpS	Tryptophanyl-tRNA synthetase	K01867
	Anaerobaculum hydrogeniformans UC0046	11_17	1.24898	0.0353025	#	#	#
	Anaerobaculum hydrogeniformans UC0046	11_249	1.02172	0.0412522	#	#	#
	Anaerobaculum hydrogeniformans UC0046	33_7	-1.4374	0.0424171	RplV	Ribosomal protein L22	K02890
	Anaerobaculum hydrogeniformans UC0046	42_6	1.66359	0.043739	-	Uncharacterized conserved protein	#
	Anaerobaculum hydrogeniformans UC0046	41_318	1.11664	0.043805	-	Methenyl tetrahydrofolate cyclohydrolase	#
	Anaerobaculum hydrogeniformans UC0046	42_31	1.10375	0.04434	#	#	#
	Anaerobaculum hydrogeniformans UC0046	41_36	-1.21378	0.0463911	NfnB	Nitroreductase	#
	Anaerobaculum hydrogeniformans UC0046	158_275	2.19401	0.0480991	CcmK	Carbon dioxide concentrating mechanism/carboxysome shell protein	#
	Anaerobaculum hydrogeniformans UC0046	158_276	1.23348	0.0484549	PduL	Propanediol utilization protein	K15024
	Anaerobaculum hydrogeniformans UC0046	158_122	-1.41298	0.0487713	DppC	ABC-type dipeptide/oligopeptide/nickel transport systems, permease components	K02034
	Defluviitoga tunisiensis UC0050	2543_2	-2.44863	3.19166e-82	UgpB	ABC-type sugar transport system, periplasmic component	K02027
	Defluviitoga tunisiensis UC0050	620_2	-1.90093	1.20747e-63	DdpA	ABC-type dipeptide transport system, periplasmic component	K02035
	Defluviitoga tunisiensis UC0050	570_5	2.00123	2.54434e-56	LeuB	Isocitrate/isopropylmalate dehydrogenase	K00030
	Defluviitoga tunisiensis UC0050	564_1	-1.72491	2.27762e-53	OppA	ABC-type oligopeptide transport system, periplasmic component	K02035
	Defluviitoga tunisiensis UC0050	5993_1	-2.03745	1.1042e-51	UgpB	ABC-type sugar transport system, periplasmic component	K02027
	Defluviitoga tunisiensis UC0050	3738_2	-2.28937	5.86412e-51	PhoA	Alkaline phosphatase	K01077
	Defluviitoga tunisiensis UC0050	139_1	-1.94126	4.38366e-47	#	#	K05349
	Defluviitoga tunisiensis UC0050	2405_3	-1.75497	1.06819e-44	#	#	#
	Defluviitoga tunisiensis UC0050	562_2	-1.69095	1.70746e-44	DdpA	ABC-type dipeptide transport system, periplasmic component	K02035
	Defluviitoga tunisiensis UC0050	1862_5	-2.74208	1.53491e-41	NanE	Putative N-acetylmannosamine-6-phosphate epimerase	#
	Defluviitoga tunisiensis UC0050	570_6	1.75329	1.19285e-40	ProB	Glutamate 5-kinase	K00931
	Defluviitoga tunisiensis UC0050	844_3	-2.98905	2.84413e-40	-	Butyrate kinase	K00929
	Defluviitoga tunisiensis UC0050	2316_1	1.9982	4.88841e-39	#	#	#
	Defluviitoga tunisiensis UC0050	568_16	1.53358	5.53894e-39	IlvD	Dihydroxyacid dehydratase/phosphogluconate dehydratase	K01687
	Defluviitoga tunisiensis UC0050	1879_3	1.65106	1.40614e-36	#	#	#
	Defluviitoga tunisiensis UC0050	620_1	-1.35677	5.41822e-36	DdpA	ABC-type dipeptide transport system, periplasmic component	K02035
	Defluviitoga tunisiensis UC0050	672_2	1.675	7.94207e-36	-	Ferredoxin	K17992
	Defluviitoga tunisiensis UC0050	1139_12	-1.40799	1.19301e-35	UgpB	ABC-type sugar transport system, periplasmic component	K17315
	Defluviitoga tunisiensis UC0050	602_3	1.55766	1.91491e-35	MviM	Predicted dehydrogenases and related proteins	#
	Defluviitoga tunisiensis UC0050	3506_2	-1.4751	2.7827e-35	#	#	#
	Defluviitoga tunisiensis UC0050	1140_1	-1.59033	1.86364e-34	#	#	K17315
	Defluviitoga tunisiensis UC0050	1921_1	-1.39589	2.23803e-34	UgpB	ABC-type sugar transport system, periplasmic component	K02027
	Defluviitoga tunisiensis UC0050	281_4	1.64364	7.73739e-34	NlpA	ABC-type metal ion transport system, periplasmic component/surface antigen	K02073
	Defluviitoga tunisiensis UC0050	109_1	1.52274	2.17355e-33	ProB	Glutamate 5-kinase	K00931
	Defluviitoga tunisiensis UC0050	1199_2	-1.54013	1.57172e-28	-	Methenyl tetrahydrofolate cyclohydrolase	#
	Defluviitoga tunisiensis UC0050	11535_1	-2.25807	5.52171e-28	GlgB	1,4-alpha-glucan branching enzyme	#
	Defluviitoga tunisiensis UC0050	823_1	-2.78926	5.90679e-28	NuoG	NADH dehydrogenase/NADH:ubiquinone oxidoreductase 75 kD subunit (chain G)	#
	Defluviitoga tunisiensis UC0050	499_2	-1.51554	5.93335e-28	#	#	#
	Defluviitoga tunisiensis UC0050	3044_1	-1.37039	1.11712e-27	Tar	Methyl-accepting chemotaxis protein	K03406
	Defluviitoga tunisiensis UC0050	2316_6	1.31107	2.10489e-27	SerA	Phosphoglycerate dehydrogenase and related dehydrogenases	K00058
	Defluviitoga tunisiensis UC0050	3738_1	-2.03812	2.59387e-27	PurR	Transcriptional regulators	K02529
	Defluviitoga tunisiensis UC0050	139_2	-1.2669	3.12364e-27	DdpA	ABC-type dipeptide transport system, periplasmic component	K02035
	Defluviitoga tunisiensis UC0050	1010_2	-1.44138	6.10758e-27	UxaC	Glucuronate isomerase	K01812
	Defluviitoga tunisiensis UC0050	2184_1	-2.16637	2.5364e-26	UgpA	ABC-type sugar transport systems, permease components	K10233
	Defluviitoga tunisiensis UC0050	570_2	1.43793	3.4931e-25	LeuA	Isopropylmalate/homocitrate/citramalate synthases	K02594
	Defluviitoga tunisiensis UC0050	570_3	1.50619	4.87079e-25	LeuC	3-isopropylmalate dehydratase large subunit	K01703
	Defluviitoga tunisiensis UC0050	11535_2	-2.7869	5.24535e-25	#	#	#
	Defluviitoga tunisiensis UC0050	1199_4	-1.66109	7.83936e-24	NadD	Nicotinic acid mononucleotide adenylyltransferase	K00969
	Defluviitoga tunisiensis UC0050	1863_1	-1.94938	1.13521e-23	RpiR	Transcriptional regulators	#
	Defluviitoga tunisiensis UC0050	2845_1	-1.89777	6.38781e-23	UgpB	ABC-type sugar transport system, periplasmic component	#
	Defluviitoga tunisiensis UC0050	823_5	-1.53131	4.74799e-22	PutA	NAD-dependent aldehyde dehydrogenases	K00294
	Defluviitoga tunisiensis UC0050	5851_3	1.39171	2.15447e-21	#	#	#
	Defluviitoga tunisiensis UC0050	4497_1	-1.59636	3.08732e-21	ZntA	Cation transport ATPase	K01534
	Defluviitoga tunisiensis UC0050	5972_2	-3.02965	3.7418e-21	#	#	K17899
	Defluviitoga tunisiensis UC0050	6621_1	-1.14381	5.1791e-21	CitA	Signal transduction histidine kinase regulating citrate/malate metabolism	K03406
	Defluviitoga tunisiensis UC0050	254_10	1.09189	1.21984e-20	Map	Methionine aminopeptidase	K01265
	Defluviitoga tunisiensis UC0050	254_6	1.07425	1.98577e-20	RpsK	Ribosomal protein S11	K02948
	Defluviitoga tunisiensis UC0050	568_15	1.08727	2.37719e-20	IlvB	Thiamine pyrophosphate-requiring enzymes [acetolactate synthase, pyruvate dehydrogenase (cytochrome), glyoxylate carboligase, phosphonopyruvate decarboxylase]	K01652
	Defluviitoga tunisiensis UC0050	686_4	-1.62782	2.69106e-20	#	#	#
	Defluviitoga tunisiensis UC0050	1074_9	-1.07327	3.41324e-20	Tdh	Threonine dehydrogenase and related Zn-dependent dehydrogenases	K00060
	Defluviitoga tunisiensis UC0050	679_5	-1.26092	3.41473e-20	-	Uncharacterized protein predicted to be involved in DNA repair	K15342
	Defluviitoga tunisiensis UC0050	686_3	-1.1374	4.69549e-20	-	Arabinogalactan endo-1,4-beta-galactosidase	K01224
	Defluviitoga tunisiensis UC0050	4127_1	-1.49989	4.7193e-20	ArsR	Predicted transcriptional regulators	K03892
	Defluviitoga tunisiensis UC0050	2256_3	1.51567	5.38577e-20	#	#	#
	Defluviitoga tunisiensis UC0050	1393_1	1.66463	7.57441e-20	-	Uncharacterized conserved protein	K09703
	Defluviitoga tunisiensis UC0050	568_10	1.11852	8.51307e-20	LeuD	3-isopropylmalate dehydratase small subunit	K01704
	Defluviitoga tunisiensis UC0050	2316_7	1.27683	8.79472e-20	-	Serine-pyruvate aminotransferase/archaeal aspartate aminotransferase	#
	Defluviitoga tunisiensis UC0050	254_14	1.02551	9.27574e-20	RpsE	Ribosomal protein S5	K02988
	Defluviitoga tunisiensis UC0050	2025_2	-1.1249	9.62676e-20	ARA1	Aldo/keto reductases, related to diketogulonate reductase	#
	Defluviitoga tunisiensis UC0050	5325_2	-1.4683	1.4115e-19	-	Predicted S-adenosylmethionine-dependent methyltransferase involved in cell envelope biogenesis	K03438
	Defluviitoga tunisiensis UC0050	7807_1	-1.11741	1.68589e-19	-	Uncharacterized conserved protein	#
	Defluviitoga tunisiensis UC0050	2725_1	1.51056	1.89899e-19	FabG	Dehydrogenases with different specificities (related to short-chain alcohol dehydrogenases)	#
	Defluviitoga tunisiensis UC0050	1532_1	-1.1766	1.94846e-19	PurR	Transcriptional regulators	K02529
	Defluviitoga tunisiensis UC0050	1552_1	-1.10774	3.50485e-19	MalE	Maltose-binding periplasmic proteins/domains	K10108
	Defluviitoga tunisiensis UC0050	14212_1	-1.57709	5.63997e-19	DdpA	ABC-type dipeptide transport system, periplasmic component	K02035
	Defluviitoga tunisiensis UC0050	2680_5	1.24892	6.48374e-19	SUA5	Putative translation factor (SUA5)	K07566
	Defluviitoga tunisiensis UC0050	692_6	-1.28953	7.86723e-19	GlpX	Fructose-1,6-bisphosphatase/sedoheptulose 1,7-bisphosphatase and related proteins	K02446
	Defluviitoga tunisiensis UC0050	2361_1	1.17348	1.03407e-18	RpoB	DNA-directed RNA polymerase, beta subunit/140 kD subunit	K03043
	Defluviitoga tunisiensis UC0050	19123_1	-1.43343	1.05079e-18	DppD	ABC-type dipeptide/oligopeptide/nickel transport system, ATPase component	K02031
	Defluviitoga tunisiensis UC0050	3841_1	1.56437	1.57429e-18	HyuA	N-methylhydantoinase A/acetone carboxylase, beta subunit	#
	Defluviitoga tunisiensis UC0050	4110_1	-1.89181	2.22673e-18	AmyA	Glycosidases	K01176
	Defluviitoga tunisiensis UC0050	5972_3	-2.55944	2.63336e-18	#	#	K17898
	Defluviitoga tunisiensis UC0050	672_1	1.54553	2.94611e-18	NuoE	NADH:ubiquinone oxidoreductase 24 kD subunit	K00334
	Defluviitoga tunisiensis UC0050	1203_2	1.11964	3.18561e-18	-	Dioxygenases related to 2-nitropropane dioxygenase	#
	Defluviitoga tunisiensis UC0050	1726_4	1.02039	3.19961e-18	-	Predicted membrane protein	#
	Defluviitoga tunisiensis UC0050	1199_3	-2.10954	4.93858e-18	#	#	#
	Defluviitoga tunisiensis UC0050	1742_1	2.5751	5.26997e-18	AcrA	Membrane-fusion protein	#
	Defluviitoga tunisiensis UC0050	1911_1	-1.04647	7.55671e-18	MglA	ABC-type sugar transport system, ATPase component	K10441
	Defluviitoga tunisiensis UC0050	5296_2	2.14809	1.10259e-17	TauA	ABC-type nitrate/sulfonate/bicarbonate transport systems, periplasmic components	K02051
	Defluviitoga tunisiensis UC0050	4764_1	1.06069	1.15806e-17	RplL	Ribosomal protein L7/L12	K02935
	Defluviitoga tunisiensis UC0050	281_2	1.63874	1.28482e-17	AbcD	ABC-type metal ion transport system, permease component	K02072
	Defluviitoga tunisiensis UC0050	5434_1	-1.10417	1.77486e-17	RbsK	Sugar kinases, ribokinase family	K00847
	Defluviitoga tunisiensis UC0050	568_11	1.0315	5.11522e-17	LeuC	3-isopropylmalate dehydratase large subunit	K01703
	Defluviitoga tunisiensis UC0050	2634_4	-1.27916	5.3801e-17	GlpX	Fructose-1,6-bisphosphatase/sedoheptulose 1,7-bisphosphatase and related proteins	K02446
	Defluviitoga tunisiensis UC0050	1912_1	-1.44123	1.64491e-16	PurR	Transcriptional regulators	K02529
	Defluviitoga tunisiensis UC0050	6900_2	-1.37616	2.69625e-16	#	#	#
	Defluviitoga tunisiensis UC0050	2769_1	-1.1621	3.30215e-16	NuoF	NADH:ubiquinone oxidoreductase, NADH-binding (51 kD) subunit	K00335
	Defluviitoga tunisiensis UC0050	9295_1	1.18086	8.81038e-16	PhoH	Phosphate starvation-inducible protein PhoH, predicted ATPase	K06217
	Defluviitoga tunisiensis UC0050	6533_1	-2.40831	1.51077e-15	HutH	Histidine ammonia-lyase	K01745
	Defluviitoga tunisiensis UC0050	1879_4	1.20906	2.36728e-15	#	#	#
	Defluviitoga tunisiensis UC0050	5972_1	-2.02427	3.61094e-15	#	#	K21400
	Defluviitoga tunisiensis UC0050	570_4	1.42611	3.68842e-15	LeuD	3-isopropylmalate dehydratase small subunit	K01704
	Defluviitoga tunisiensis UC0050	4397_1	-1.5941	4.29246e-15	#	#	#
	Defluviitoga tunisiensis UC0050	1389_1	-1.10997	4.60198e-15	PntA	NAD/NADP transhydrogenase alpha subunit	K00324
	Defluviitoga tunisiensis UC0050	281_3	1.55367	5.24308e-15	AbcC	ABC-type metal ion transport system, ATPase component	K02071
	Defluviitoga tunisiensis UC0050	1726_5	1.00372	6.31787e-15	RpmA	Ribosomal protein L27	K02899
	Defluviitoga tunisiensis UC0050	823_2	-2.15036	1.05551e-14	TrxB	Thioredoxin reductase	#
	Defluviitoga tunisiensis UC0050	3777_1	1.54025	1.43834e-14	CysK	Cysteine synthase	K01738
	Defluviitoga tunisiensis UC0050	1203_1	1.10927	1.70756e-14	MMT1	Predicted Co/Zn/Cd cation transporters	#
	Defluviitoga tunisiensis UC0050	1018_1	-2.20551	2.64135e-14	-	Ferredoxin	K00176
	Defluviitoga tunisiensis UC0050	905_4	-1.26001	2.68469e-14	XylF	ABC-type xylose transport system, periplasmic component	K10543
	Defluviitoga tunisiensis UC0050	148_3	-1.24577	3.84692e-14	#	#	#
	Defluviitoga tunisiensis UC0050	1270_1	-1.0189	1.46675e-13	#	#	#
	Defluviitoga tunisiensis UC0050	570_1	1.19598	2.55485e-13	ArgC	Acetylglutamate semialdehyde dehydrogenase	K00145
	Defluviitoga tunisiensis UC0050	2256_2	1.23346	3.6871e-13	-	Uncharacterized protein conserved in bacteria	#
	Defluviitoga tunisiensis UC0050	679_4	-1.01117	4.62445e-13	-	RecB family exonuclease	K07464
	Defluviitoga tunisiensis UC0050	2615_1	2.48822	4.9715e-13	BacA	Uncharacterized bacitracin resistance protein	K06153
	Defluviitoga tunisiensis UC0050	7047_1	-1.54589	6.28661e-13	ThrC	Threonine synthase	K21400
	Defluviitoga tunisiensis UC0050	7424_2	1.4091	1.35544e-12	ArgF	Ornithine carbamoyltransferase	K00611
	Defluviitoga tunisiensis UC0050	568_12	1.03516	1.47228e-12	LeuA	Isopropylmalate/homocitrate/citramalate synthases	K01649
	Defluviitoga tunisiensis UC0050	314_1	-1.2074	2.09832e-12	#	#	#
	Defluviitoga tunisiensis UC0050	2025_1	-1.01612	7.5946e-12	Tdk	Thymidine kinase	K00857
	Defluviitoga tunisiensis UC0050	7019_2	-2.33628	1.40621e-11	#	#	#
	Defluviitoga tunisiensis UC0050	2543_3	-1.46555	1.44325e-11	UgpA	ABC-type sugar transport systems, permease components	K02025
	Defluviitoga tunisiensis UC0050	4108_1	-1.34121	1.38449e-10	MurI	Glutamate racemase	K01776
	Defluviitoga tunisiensis UC0050	6621_2	-1.24853	1.50779e-10	-	Uncharacterized oxidoreductases, Fe-dependent alcohol dehydrogenase family	K19955
	Defluviitoga tunisiensis UC0050	691_1	-1.5134	2.1692e-10	PurR	Transcriptional regulators	K02529
	Defluviitoga tunisiensis UC0050	823_3	-2.10295	2.84614e-10	#	#	#
	Defluviitoga tunisiensis UC0050	4092_1	-1.06087	3.60913e-10	-	Predicted glycosylase	K20885
	Defluviitoga tunisiensis UC0050	691_2	-1.48919	5.40626e-10	GloA	Lactoylglutathione lyase and related lyases	#
	Defluviitoga tunisiensis UC0050	1218_1	-1.33832	5.47086e-10	#	#	#
	Defluviitoga tunisiensis UC0050	12529_1	-1.07078	6.75728e-10	#	#	#
	Defluviitoga tunisiensis UC0050	692_4	-1.19549	7.0688e-10	#	#	#
	Defluviitoga tunisiensis UC0050	2726_1	-1.14494	7.31437e-10	AraH	Ribose/xylose/arabinose/galactoside ABC-type transport systems, permease components	K02057
	Defluviitoga tunisiensis UC0050	5118_1	-1.22867	8.07852e-10	#	#	K03406
	Defluviitoga tunisiensis UC0050	5160_2	1.01379	1.89097e-09	#	#	#
	Defluviitoga tunisiensis UC0050	6805_2	1.32342	3.78463e-09	GlgA	Glycogen synthase	K00703
	Defluviitoga tunisiensis UC0050	1066_1	-1.70015	4.71832e-09	ZntA	Cation transport ATPase	K01534
	Defluviitoga tunisiensis UC0050	2647_2	-1.06052	5.64496e-09	UgpB	ABC-type sugar transport system, periplasmic component	K02027
	Defluviitoga tunisiensis UC0050	5374_1	-1.27858	9.63815e-09	NagC	Transcriptional regulator/sugar kinase	#
	Defluviitoga tunisiensis UC0050	679_6	-1.03186	2.02737e-08	-	Uncharacterized protein predicted to be involved in DNA repair	K09951
	Defluviitoga tunisiensis UC0050	4688_1	-1.07589	2.1087e-08	AdhP	Zn-dependent alcohol dehydrogenases	K13953
	Defluviitoga tunisiensis UC0050	3350_1	1.05379	2.81065e-08	RplK	Ribosomal protein L11	K02867
	Defluviitoga tunisiensis UC0050	6712_3	-1.13095	3.34686e-08	#	#	#
	Defluviitoga tunisiensis UC0050	1729_1	-1.63512	5.39458e-08	BglX	Beta-glucosidase-related glycosidases	K05349
	Defluviitoga tunisiensis UC0050	6307_1	-1.24659	6.4995e-08	#	#	K17898
	Defluviitoga tunisiensis UC0050	6805_1	1.0144	9.45061e-08	GalT	Galactose-1-phosphate uridylyltransferase	K00965
	Defluviitoga tunisiensis UC0050	7019_1	-1.29895	1.75721e-07	#	#	K17899
	Defluviitoga tunisiensis UC0050	6533_2	-1.76851	2.80451e-07	HutU	Urocanate hydratase	K01712
	Defluviitoga tunisiensis UC0050	292_1	-1.37151	3.28858e-07	IspD	4-diphosphocytidyl-2-methyl-D-erithritol synthase	K00991
	Defluviitoga tunisiensis UC0050	6712_2	-1.83267	3.51602e-07	-	Predicted transcriptional regulators	#
	Defluviitoga tunisiensis UC0050	1696_1	-1.23424	4.21606e-07	UgpE	ABC-type sugar transport system, permease component	K02026
	Defluviitoga tunisiensis UC0050	1018_4	-1.1621	5.13668e-07	PorG	Pyruvate:ferredoxin oxidoreductase and related 2-oxoacid:ferredoxin oxidoreductases, gamma subunit	K00177
	Defluviitoga tunisiensis UC0050	1862_6	-2.17239	5.34697e-07	RpiR	Transcriptional regulators	#
	Defluviitoga tunisiensis UC0050	2654_1	-1.28123	7.68377e-07	-	Predicted glycosylase	K20885
	Defluviitoga tunisiensis UC0050	2455_1	-1.58793	1.32133e-06	-	Uncharacterized protein conserved in bacteria	#
	Defluviitoga tunisiensis UC0050	3773_4	-1.74132	1.66997e-06	#	#	#
	Defluviitoga tunisiensis UC0050	4359_1	-1.15093	1.91442e-06	AmyA	Glycosidases	K01176
	Defluviitoga tunisiensis UC0050	6103_1	-1.24496	1.96602e-06	HutH	Histidine ammonia-lyase	K01745
	Defluviitoga tunisiensis UC0050	844_1	-1.37095	2.55683e-06	-	Butyrate kinase	K00929
	Defluviitoga tunisiensis UC0050	823_4	-1.28481	3.98657e-06	DadA	Glycine/D-amino acid oxidases (deaminating)	K00303
	Defluviitoga tunisiensis UC0050	3373_2	1.24172	5.63698e-06	XylB	Sugar (pentulose and hexulose) kinases	K00854
	Defluviitoga tunisiensis UC0050	2707_1	1.0413	5.74929e-06	FldA	Flavodoxins	#
	Defluviitoga tunisiensis UC0050	2161_1	1.37229	8.10633e-06	#	#	#
	Defluviitoga tunisiensis UC0050	6712_4	-1.58583	8.13447e-06	CcmA	ABC-type multidrug transport system, ATPase component	K01990
	Defluviitoga tunisiensis UC0050	658_2	-1.24174	8.75365e-06	RnhB	Ribonuclease HII	K03470
	Defluviitoga tunisiensis UC0050	6068_2	1.51302	9.57437e-06	#	#	#
	Defluviitoga tunisiensis UC0050	9388_1	1.23894	1.53346e-05	-	Acetyl-CoA carboxylase, carboxyltransferase component (subunits alpha and beta)	#
	Defluviitoga tunisiensis UC0050	6782_1	-1.13414	2.15516e-05	-	Uncharacterized proteins, LmbE homologs	#
	Defluviitoga tunisiensis UC0050	2725_2	1.408	2.30118e-05	BacA	Uncharacterized bacitracin resistance protein	K06153
	Defluviitoga tunisiensis UC0050	844_2	-1.5875	4.8911e-05	Pta	Phosphotransacetylase	K00634
	Defluviitoga tunisiensis UC0050	5434_2	-1.0054	5.0311e-05	FolA	Dihydrofolate reductase	K00287
	Defluviitoga tunisiensis UC0050	5087_1	-1.03687	5.18669e-05	-	Predicted membrane protein	K08591
	Defluviitoga tunisiensis UC0050	3977_1	-1.35557	9.8732e-05	-	Uncharacterized conserved protein related to dihydrodipicolinate reductase	K21672
	Defluviitoga tunisiensis UC0050	1950_1	1.03254	0.000100262	WecE	Predicted pyridoxal phosphate-dependent enzyme apparently involved in regulation of cell wall biogenesis	#
	Defluviitoga tunisiensis UC0050	1393_2	2.01657	0.000106745	HyuA	N-methylhydantoinase A/acetone carboxylase, beta subunit	#
	Defluviitoga tunisiensis UC0050	1879_2	1.4895	0.000131498	#	#	#
	Defluviitoga tunisiensis UC0050	5573_3	-1.23545	0.000140127	-	Butyrate kinase	K00929
	Defluviitoga tunisiensis UC0050	5156_1	-1.03891	0.000163474	Sbm	Methylmalonyl-CoA mutase, N-terminal domain/subunit	K01848
	Defluviitoga tunisiensis UC0050	6120_1	1.04342	0.000170488	ZnuC	ABC-type Mn/Zn transport systems, ATPase component	K09817
	Defluviitoga tunisiensis UC0050	941_1	-1.19572	0.000218469	Tar	Methyl-accepting chemotaxis protein	K03406
	Defluviitoga tunisiensis UC0050	7424_1	1.24819	0.000220231	ArcC	Carbamate kinase	K00926
	Defluviitoga tunisiensis UC0050	1018_2	-1.09449	0.000238363	PorA	Pyruvate:ferredoxin oxidoreductase and related 2-oxoacid:ferredoxin oxidoreductases, alpha subunit	K00174
	Defluviitoga tunisiensis UC0050	1703_1	-1.32513	0.000240973	ThrC	Threonine synthase	K21400
	Defluviitoga tunisiensis UC0050	4329_3	1.48204	0.000260776	#	#	#
	Defluviitoga tunisiensis UC0050	2173_2	1.0121	0.00030286	#	#	#
	Defluviitoga tunisiensis UC0050	1968_2	1.54434	0.000335037	MhpD	2-keto-4-pentenoate hydratase/2-oxohepta-3-ene-1,7-dioic acid hydratase (catechol pathway)	#
	Defluviitoga tunisiensis UC0050	1217_1	-1.18557	0.000494405	#	#	#
	Defluviitoga tunisiensis UC0050	5573_2	-1.0859	0.000692106	#	#	#
	Defluviitoga tunisiensis UC0050	4469_2	-1.20529	0.00107324	#	#	#
	Defluviitoga tunisiensis UC0050	1912_2	-1.08343	0.00121151	RbsD	ABC-type ribose transport system, auxiliary component	K06726
	Defluviitoga tunisiensis UC0050	8103_2	1.07231	0.00122436	CcmA	ABC-type multidrug transport system, ATPase component	K01990
	Defluviitoga tunisiensis UC0050	6646_1	1.17223	0.00124723	PhoH	Phosphate starvation-inducible protein PhoH, predicted ATPase	K06217
	Defluviitoga tunisiensis UC0050	1018_3	-1.17905	0.00147277	PorB	Pyruvate:ferredoxin oxidoreductase and related 2-oxoacid:ferredoxin oxidoreductases, beta subunit	K00175
	Defluviitoga tunisiensis UC0050	942_1	-1.08693	0.00223997	#	#	#
	Defluviitoga tunisiensis UC0050	5684_1	1.03194	0.00262552	#	#	#
	Defluviitoga tunisiensis UC0050	3859_7	-1.15865	0.00276069	CheW	Chemotaxis signal transduction protein	#
	Defluviitoga tunisiensis UC0050	2757_2	-1.00377	0.00392321	UgpB	ABC-type sugar transport system, periplasmic component	K02027
	Defluviitoga tunisiensis UC0050	2615_2	1.27164	0.00453628	AroQ	3-dehydroquinate dehydratase II	K03786
	Defluviitoga tunisiensis UC0050	8277_1	-1.24808	0.00497432	PntB	NAD/NADP transhydrogenase beta subunit	K00325
	Defluviitoga tunisiensis UC0050	2225_2	1.19103	0.00590323	#	#	#
	Defluviitoga tunisiensis UC0050	1779_3	1.05758	0.00749069	#	#	#
	Defluviitoga tunisiensis UC0050	2225_1	1.01077	0.0116004	#	#	#
	Defluviitoga tunisiensis UC0050	3440_1	-1.05268	0.0119849	DdpA	ABC-type dipeptide transport system, periplasmic component	#
	Defluviitoga tunisiensis UC0050	3154_1	-1.31676	0.0172769	-	Uncharacterized protein conserved in bacteria	#
	Defluviitoga tunisiensis UC0050	5296_1	2.80744	0.0172867	#	#	#
	Defluviitoga tunisiensis UC0050	1994_4	-1.47117	0.0216762	#	#	#
	Defluviitoga tunisiensis UC0050	10637_1	1.07447	0.0305016	XylB	Sugar (pentulose and hexulose) kinases	K00854
	Defluviitoga tunisiensis UC0050	2984_7	-1.04657	0.0325576	#	#	#
	Defluviitoga tunisiensis UC0050	1207_1	1.2416	0.0345622	#	#	#
	Defluviitoga tunisiensis UC0050	1299_1	-2.07763	0.0426166	Cmk	Cytidylate kinase	K00945

## Sheet: S3
Dataset S3: total differential expressed genes (not assigned to MAGs) after hydrogen injection. R1: single stage reactor. R3: methanogenic reactor of the two-stage configuration.
Reactor	Gene_ID	adj.pVal.Tgw	COG_class
R1	14042_2	1.57e-31	#
	297_44	1.56e-23	G
	20696_1	1.26e-21	#
	952_38	1.4e-20	#
	469_35	1.2e-19	G
	2323_1	3.06e-19	G
	5619_3	7.09e-19	R
	11280_1	8.6e-19	O
	158_69	1.9e-18	R
	469_28	5.6e-18	J
	31873_3	3.94e-17	#
	63_1	2.67e-16	#
	2323_3	5.04e-16	G
	158_168	6.64e-16	#
	471_21	9.35e-15	R
	530_2	3.4e-14	#
	2267_10	4.32e-14	H
	294_21	1.03e-13	O
	294_26	1.46e-13	#
	3472_1	1.59e-13	J
	3_63	1.68e-13	O
	194_1	2.88e-13	#
	31555_3	4.24e-13	#
	294_69	5.11e-13	#
	6469_5	6.09e-13	L
	31755_2	7.6e-13	E
	31528_2	8.53e-13	#
	24877_1	9.05e-13	#
	31901_1	1.91e-12	#
	294_51	2.51e-12	R
	530_1	3.87e-12	#
	471_20	4.33e-12	#
	294_43	4.56e-12	J
	413_163	5.11e-12	F
	2181_1	5.76e-12	#
	294_25	5.99e-12	U
	2267_12	7.06e-12	H
	294_15	1.06e-11	#
	2267_11	1.29e-11	H
	294_16	1.34e-11	#
	3693_3	1.42e-11	KG
	2711_2	1.44e-11	E
	9178_4	1.8e-11	O
	31719_2	3.1e-11	M
	1148_59	3.42e-11	G
	3693_2	4.26e-11	KG
	24343_1	4.44e-11	S
	3656_2	7.3e-11	O
	91_31	9.58e-11	S
	322_11	1.06e-10	G
	2412_2	1.05e-10	#
	294_53	1.23e-10	K
	11308_1	1.46e-10	R
	1904_9	1.57e-10	#
	3_62	2.68e-10	O
	158_67	2.73e-10	I
	19765_3	3.26e-10	O
	294_14	3.55e-10	NU
	171_44	4.19e-10	#
	294_13	4.41e-10	NU
	19367_2	5.61e-10	#
	294_67	5.71e-10	#
	294_2	6.18e-10	#
	583_12	7.17e-10	NU
	469_32	7.35e-10	G
	12267_1	8.56e-10	D
	294_66	9.4e-10	#
	4160_2	1.55e-09	G
	898_5	1.55e-09	#
	5108_10	1.63e-09	L
	294_70	1.66e-09	#
	630_1	1.75e-09	#
	488_7	1.88e-09	G
	4400_1	2.38e-09	E
	8286_1	2.41e-09	L
	31820_1	3.1e-09	#
	11688_2	3.32e-09	R
	23270_1	3.36e-09	G
	30293_5	4.12e-09	MG
	294_64	5.49e-09	#
	4410_4	5.67e-09	G
	340_8	6.15e-09	#
	3695_1	6.15e-09	#
	488_8	6.42e-09	K
	795_2	6.67e-09	L
	294_24	7.51e-09	#
	3140_10	7.71e-09	L
	28537_1	9.04e-09	#
	14949_1	9.07e-09	R
	39048_2	9.03e-09	#
	294_45	9.31e-09	L
	1904_6	1.03e-08	M
	4160_1	1.06e-08	KG
	1904_7	1.1e-08	#
	294_1	1.14e-08	U
	619_35	1.26e-08	#
	10760_11	1.3e-08	#
	32113_1	1.32e-08	L
	2292_14	1.35e-08	E
	4289_4	1.37e-08	#
	1503_5	1.64e-08	L
	170_14	2.34e-08	V
	16869_2	2.52e-08	H
	294_61	2.85e-08	#
	2268_2	2.89e-08	H
	170_15	2.93e-08	#
	30407_1	3.11e-08	G
	294_52	3.09e-08	D
	4668_1	3.32e-08	C
	4049_8	3.63e-08	C
	170_12	3.99e-08	#
	294_34	4.02e-08	#
	297_46	4.07e-08	G
	32227_1	4.19e-08	R
	3530_1	4.16e-08	#
	19173_1	4.39e-08	L
	2209_73	4.53e-08	L
	7115_5	4.77e-08	R
	6285_3	4.84e-08	P
	4429_25	4.94e-08	J
	507_22	5.2e-08	#
	1235_6	5.28e-08	V
	294_56	5.38e-08	#
	294_28	5.58e-08	M
	13553_1	5.73e-08	C
	1558_1	5.73e-08	E
	331_1	5.94e-08	#
	294_12	6.07e-08	NU
	32293_3	6.81e-08	C
	4176_8	6.79e-08	S
	294_11	7.1e-08	L
	779_6	7.23e-08	M
	8083_5	7.96e-08	V
	619_36	8.1e-08	#
	171_1	8.19e-08	R
	3802_1	8.48e-08	O
	294_65	8.73e-08	#
	294_50	8.75e-08	NU
	21678_1	8.94e-08	#
	779_1	8.88e-08	#
	1601_8	8.85e-08	J
	6682_1	9.23e-08	#
	1069_12	9.31e-08	R
	1148_62	9.42e-08	F
	4362_2	9.47e-08	LU
	170_2	9.81e-08	#
	779_7	9.76e-08	M
	12355_1	1.04e-07	E
	865_80	1.05e-07	S
	2209_5	1.03e-07	L
	1326_27	1.04e-07	K
	2328_1	1.05e-07	L
	33283_1	1.12e-07	E
	294_18	1.13e-07	#
	629_14	1.15e-07	M
	1235_12	1.16e-07	F
	2237_5	1.25e-07	M
	8012_1	1.3e-07	Q
	1878_7	1.34e-07	E
	3258_5	1.35e-07	#
	25212_1	1.41e-07	L
	27489_1	1.39e-07	L
	6028_7	1.39e-07	R
	20728_4	1.4e-07	#
	4838_1	1.51e-07	E
	565_7	1.5e-07	NT
	5151_11	1.54e-07	I
	5858_3	1.73e-07	S
	8038_3	1.87e-07	C
	3930_1	1.84e-07	KG
	583_50	1.86e-07	#
	1342_2	1.87e-07	L
	331_2	1.9e-07	#
	779_14	2.26e-07	#
	3222_8	2.26e-07	E
	294_42	2.3e-07	L
	961_12	2.43e-07	M
	3115_4	2.42e-07	H
	12703_1	2.45e-07	R
	779_5	2.53e-07	M
	294_31	2.58e-07	#
	15198_18	2.61e-07	K
	11892_1	2.67e-07	#
	3687_2	2.8e-07	O
	326_4	2.79e-07	R
	287_48	2.86e-07	K
	5505_2	2.88e-07	V
	21241_1	2.96e-07	G
	1028_1	2.98e-07	IQR
	21010_5	3.09e-07	S
	31873_2	3.23e-07	#
	4401_3	3.33e-07	LK
	3025_1	3.4e-07	J
	294_57	3.45e-07	NU
	19642_1	3.55e-07	#
	158_65	3.7e-07	I
	947_1	3.72e-07	S
	7233_6	3.67e-07	T
	16809_1	3.72e-07	#
	3702_18	3.92e-07	#
	25730_1	4.07e-07	O
	2969_2	4.08e-07	#
	535_48	4.12e-07	#
	294_59	4.21e-07	#
	583_48	4.23e-07	NT
	8046_7	4.33e-07	L
	2546_3	4.34e-07	R
	170_20	4.4e-07	#
	1601_7	4.63e-07	J
	5211_1	4.7e-07	L
	898_61	4.78e-07	#
	294_40	4.87e-07	#
	898_69	4.99e-07	R
	170_26	5.27e-07	#
	9602_1	5.32e-07	KG
	4375_2	5.29e-07	M
	2698_4	5.32e-07	TQ
	9830_2	5.37e-07	L
	340_5	5.67e-07	#
	2659_7	5.74e-07	R
	1579_2	5.8e-07	#
	294_44	5.81e-07	#
	5203_1	5.93e-07	E
	294_36	6.16e-07	#
	3199_10	6.22e-07	C
	19502_1	6.35e-07	L
	54614_1	6.4e-07	#
	4418_10	6.48e-07	J
	24146_1	6.82e-07	#
	5633_1	6.91e-07	V
	3161_3	7.13e-07	J
	783_33	7.43e-07	T
	240_3	7.41e-07	EH
	2698_11	7.52e-07	K
	2155_12	7.49e-07	EQ
	20621_16	7.7e-07	#
	14014_9	7.9e-07	G
	2502_6	7.89e-07	R
	2155_13	7.87e-07	F
	12_2	7.97e-07	R
	1301_8	8.12e-07	L
	4953_2	8.21e-07	#
	3261_3	8.18e-07	S
	170_28	8.38e-07	L
	31909_1	8.5e-07	#
	3138_4	8.55e-07	E
	31797_1	8.66e-07	#
	1301_7	8.64e-07	#
	583_26	8.64e-07	NU
	6028_2	9.02e-07	F
	558_2	9.18e-07	#
	11646_5	9.28e-07	L
	6595_12	9.33e-07	S
	1797_1	9.34e-07	G
	4191_1	9.24e-07	#
	170_6	9.48e-07	#
	170_9	9.6e-07	#
	170_21	9.81e-07	R
	5981_4	1.01e-06	D
	29360_1	1.02e-06	R
	3460_3	1.03e-06	F
	2659_19	1.04e-06	S
	1807_2	1.04e-06	M
	46_16	1.05e-06	NT
	1509_67	1.06e-06	L
	32070_1	1.07e-06	L
	7115_3	1.08e-06	#
	170_10	1.11e-06	#
	535_5	1.1e-06	#
	2209_17	1.11e-06	G
	3371_3	1.11e-06	L
	1812_3	1.12e-06	N
	2659_18	1.14e-06	N
	7168_2	1.15e-06	#
	2209_42	1.17e-06	G
	294_8	1.18e-06	#
	2209_31	1.18e-06	#
	2237_6	1.18e-06	M
	674_13	1.2e-06	K
	565_4	1.23e-06	NT
	6839_62	1.24e-06	M
	3261_11	1.25e-06	F
	1069_47	1.26e-06	P
	4320_10	1.27e-06	E
	291_87	1.28e-06	#
	1439_4	1.28e-06	J
	240_1	1.33e-06	#
	565_19	1.34e-06	K
	1902_10	1.39e-06	C
	535_19	1.42e-06	J
	31583_2	1.45e-06	#
	2754_7	1.46e-06	M
	4728_14	1.48e-06	#
	1275_5	1.49e-06	#
	1902_9	1.49e-06	O
	2206_21	1.5e-06	G
	662_16	1.56e-06	#
	1464_18	1.59e-06	U
	5998_2	1.61e-06	C
	488_9	1.6e-06	G
	10360_2	1.61e-06	Q
	294_46	1.62e-06	K
	5633_9	1.63e-06	R
	7462_1	1.64e-06	F
	458_2	1.66e-06	#
	10560_2	1.65e-06	EP
	587_1	1.68e-06	#
	15145_9	1.7e-06	S
	331_8	1.7e-06	#
	294_63	1.74e-06	#
	3064_8	1.7e-06	E
	7841_29	1.71e-06	I
	2292_9	1.73e-06	TK
	2265_2	1.73e-06	E
	4344_5	1.73e-06	K
	1830_4	1.73e-06	#
	592_2	1.76e-06	K
	1807_7	1.76e-06	G
	4871_3	1.78e-06	#
	17445_1	1.79e-06	E
	619_31	1.8e-06	M
	3381_1	1.85e-06	R
	11941_1	1.85e-06	J
	2155_17	1.91e-06	R
	4400_2	1.92e-06	C
	11661_1	1.93e-06	T
	1032_5	1.94e-06	EM
	1405_2	1.98e-06	V
	2187_5	1.98e-06	F
	291_72	2e-06	#
	4237_1	2.02e-06	L
	2188_7	2.04e-06	V
	170_11	2.08e-06	#
	1601_5	2.11e-06	MU
	6509_1	2.1e-06	J
	4049_4	2.13e-06	#
	669_6	2.14e-06	I
	2602_2	2.2e-06	#
	294_35	2.22e-06	#
	9054_42	2.25e-06	J
	15221_3	2.28e-06	S
	5674_1	2.28e-06	KG
	6152_1	2.29e-06	G
	1601_9	2.42e-06	H
	3503_10	2.42e-06	R
	71_3	2.45e-06	I
	376_8	2.44e-06	#
	4418_1	2.45e-06	R
	1927_5	2.47e-06	G
	1734_1	2.48e-06	E
	959_27	2.5e-06	R
	961_17	2.61e-06	R
	882_2	2.65e-06	#
	5108_3	2.66e-06	J
	2336_2	2.68e-06	L
	2209_48	2.7e-06	E
	1292_2	2.71e-06	N
	331_7	2.78e-06	#
	4676_1	2.82e-06	#
	4418_3	2.86e-06	J
	2546_12	2.88e-06	S
	170_8	2.9e-06	#
	4375_3	2.89e-06	R
	1584_2	2.91e-06	#
	15320_1	2.91e-06	F
	1732_16	2.99e-06	#
	11937_10	3.02e-06	R
	507_25	3.04e-06	M
	1173_1	3.08e-06	E
	5822_5	3.11e-06	H
	527_2	3.14e-06	J
	27_1	3.18e-06	H
	340_6	3.18e-06	#
	7555_17	3.2e-06	C
	18475_2	3.26e-06	G
	2180_1	3.23e-06	#
	1849_3	3.25e-06	R
	2546_4	3.26e-06	E
	2292_6	3.23e-06	J
	5266_5	3.28e-06	LK
	6491_3	3.37e-06	#
	2206_17	3.4e-06	J
	5737_2	3.44e-06	J
	3134_14	3.42e-06	T
	3510_11	3.43e-06	#
	2255_9	3.44e-06	M
	236_27	3.52e-06	G
	985_13	3.51e-06	#
	947_2	3.53e-06	L
	4401_15	3.51e-06	K
	2209_56	3.55e-06	C
	1277_1	3.57e-06	G
	21012_2	3.67e-06	#
	305_6	3.71e-06	#
	1904_8	3.75e-06	C
	1807_9	3.77e-06	M
	1189_7	3.83e-06	#
	20020_2	3.89e-06	L
	882_6	3.9e-06	E
	2536_4	3.95e-06	R
	9533_3	4.03e-06	L
	3701_3	4.02e-06	S
	5361_2	4.07e-06	K
	171_20	4.07e-06	D
	535_37	4.1e-06	#
	27_30	4.1e-06	P
	2069_2	4.09e-06	#
	860_5	4.12e-06	E
	1902_3	4.17e-06	G
	2303_1	4.16e-06	V
	3619_2	4.21e-06	R
	169_2	4.25e-06	#
	2206_15	4.28e-06	#
	2246_3	4.27e-06	C
	2206_3	4.27e-06	H
	7855_2	4.32e-06	G
	898_1	4.37e-06	#
	9573_1	4.4e-06	E
	11_96	4.41e-06	K
	15317_2	4.47e-06	L
	4289_3	4.47e-06	MG
	2155_24	4.53e-06	E
	3371_9	4.59e-06	J
	779_4	4.66e-06	#
	583_8	4.66e-06	NU
	46_8	4.77e-06	#
	158_66	4.79e-06	I
	4334_10	4.82e-06	T
	4976_4	4.88e-06	K
	1028_11	4.88e-06	R
	1426_4	4.88e-06	P
	2502_1	4.92e-06	J
	8757_2	4.94e-06	NU
	591_1	4.97e-06	#
	19_13	4.98e-06	EH
	8157_2	5.01e-06	E
	985_9	5.06e-06	R
	2137_6	5.12e-06	S
	9392_2	5.14e-06	F
	1228_5	5.31e-06	O
	2816_13	5.39e-06	K
	3159_7	5.43e-06	#
	25732_1	5.44e-06	U
	294_49	5.47e-06	R
	3817_1	5.53e-06	N
	294_32	5.59e-06	R
	2794_3	5.6e-06	L
	6538_1	5.59e-06	TK
	779_3	5.66e-06	M
	3159_8	5.66e-06	E
	3036_13	5.72e-06	R
	4792_2	5.75e-06	#
	12382_30	5.81e-06	#
	2155_7	5.88e-06	J
	46_19	5.99e-06	#
	1748_1	6.02e-06	R
	2209_28	6.05e-06	#
	3619_4	6.07e-06	M
	10271_2	6.21e-06	D
	4344_1	6.27e-06	H
	9935_22	6.31e-06	EP
	26_19	6.32e-06	KT
	158_70	6.37e-06	H
	32275_1	6.47e-06	#
	2372_13	6.46e-06	J
	3258_2	6.53e-06	O
	23558_3	6.55e-06	G
	4410_1	6.62e-06	G
	4023_4	6.66e-06	#
	2362_6	6.7e-06	V
	4913_2	6.84e-06	O
	2188_8	6.9e-06	K
	870_19	6.99e-06	P
	5963_1	7.12e-06	#
	779_74	7.18e-06	#
	985_14	7.18e-06	#
	1082_1	7.23e-06	#
	3702_19	7.22e-06	#
	1301_6	7.26e-06	L
	6329_15	7.3e-06	O
	1425_4	7.31e-06	K
	5780_1	7.32e-06	#
	2754_9	7.31e-06	M
	6127_1	7.35e-06	E
	3701_1	7.37e-06	#
	5353_2	7.42e-06	#
	4934_5	7.47e-06	C
	6535_10	7.48e-06	D
	565_23	7.53e-06	#
	591_2	7.63e-06	CH
	13877_1	7.67e-06	U
	3153_1	7.76e-06	L
	2758_3	7.83e-06	C
	7423_1	7.87e-06	KE
	12787_1	7.98e-06	GER
	2209_71	8.01e-06	KL
	535_22	8.06e-06	#
	8637_2	8.09e-06	E
	331_5	8.14e-06	R
	1690_1	8.14e-06	R
	6595_6	8.19e-06	R
	2380_1	8.2e-06	J
	16512_1	8.25e-06	R
	2237_1	8.24e-06	T
	898_4	8.27e-06	#
	17386_3	8.33e-06	G
	331_6	8.33e-06	#
	1491_27	8.37e-06	C
	32189_1	8.49e-06	L
	898_54	8.53e-06	#
	4023_5	8.96e-06	I
	2419_5	9.01e-06	R
	583_2	8.99e-06	NT
	6499_2	9.06e-06	P
	3128_3	9.06e-06	O
	3509_74	9.57e-06	R
	4414_4	9.56e-06	F
	171_10	9.68e-06	K
	1619_11	9.71e-06	R
	7890_2	9.73e-06	R
	14123_5	9.92e-06	#
	24343_2	9.93e-06	#
	4861_2	9.92e-06	P
	2412_1	9.89e-06	R
	26_9	9.88e-06	K
	3140_8	9.99e-06	L
	2362_7	1.01e-05	V
	1904_1	1.02e-05	R
	565_25	1.02e-05	T
	565_5	1.04e-05	NT
	1693_17	1.05e-05	C
	4176_5	1.06e-05	R
	16926_6	1.07e-05	U
	4320_5	1.07e-05	E
	3115_9	1.08e-05	S
	3222_5	1.08e-05	Q
	2857_1	1.08e-05	P
	331_4	1.1e-05	#
	294_47	1.1e-05	#
	2147_1	1.12e-05	#
	12930_1	1.14e-05	L
	1439_5	1.16e-05	J
	11988_1	1.17e-05	E
	898_3	1.17e-05	#
	2233_1	1.18e-05	S
	565_30	1.19e-05	NT
	46_14	1.2e-05	G
	1255_2	1.2e-05	G
	961_7	1.2e-05	#
	8587_2	1.22e-05	N
	2292_10	1.23e-05	F
	294_23	1.24e-05	#
	10238_1	1.25e-05	F
	1515_2	1.27e-05	G
	3553_2	1.28e-05	F
	5108_7	1.28e-05	I
	17988_4	1.28e-05	#
	11226_1	1.28e-05	L
	3701_7	1.29e-05	#
	4049_9	1.31e-05	R
	535_39	1.32e-05	G
	3064_3	1.31e-05	EP
	287_47	1.33e-05	I
	5090_1	1.35e-05	E
	294_62	1.36e-05	#
	583_6	1.37e-05	NU
	9385_4	1.37e-05	V
	291_52	1.37e-05	K
	3561_11	1.38e-05	F
	26_25	1.38e-05	H
	19829_1	1.38e-05	S
	170_4	1.38e-05	#
	1464_28	1.39e-05	D
	4320_8	1.39e-05	C
	6847_1	1.39e-05	S
	2246_10	1.39e-05	R
	8874_1	1.4e-05	E
	2209_24	1.4e-05	E
	170_17	1.41e-05	#
	1235_3	1.41e-05	M
	2246_6	1.42e-05	C
	170_19	1.43e-05	#
	2505_6	1.43e-05	J
	1830_2	1.43e-05	#
	5160_2	1.44e-05	#
	35680_1	1.45e-05	ER
	779_16	1.45e-05	M
	985_17	1.45e-05	N
	2693_5	1.46e-05	#
	1029_2	1.47e-05	#
	2996_2	1.47e-05	#
	3964_5	1.47e-05	D
	1952_2	1.48e-05	J
	882_3	1.49e-05	S
	1878_5	1.5e-05	L
	4900_5	1.51e-05	#
	2237_7	1.54e-05	V
	1878_1	1.55e-05	G
	1876_1	1.55e-05	V
	170_3	1.56e-05	#
	4344_12	1.56e-05	C
	5822_7	1.58e-05	O
	1028_3	1.59e-05	IQ
	4288_2	1.59e-05	G
	7777_8	1.62e-05	O
	8211_1	1.63e-05	#
	8981_3	1.65e-05	O
	7559_72	1.67e-05	R
	919_2	1.68e-05	M
	1326_3	1.68e-05	E
	294_33	1.69e-05	#
	4871_11	1.71e-05	S
	9493_2	1.74e-05	OU
	6579_42	1.74e-05	J
	3862_3	1.74e-05	M
	9098_2	1.74e-05	Q
	1830_6	1.75e-05	R
	5121_5	1.77e-05	F
	2206_4	1.79e-05	E
	7798_1	1.8e-05	#
	3200_1	1.8e-05	IQR
	4362_8	1.79e-05	EH
	24964_2	1.8e-05	#
	324_16	1.82e-05	J
	667_1	1.82e-05	P
	2206_16	1.82e-05	J
	2206_9	1.82e-05	T
	2122_2	1.83e-05	G
	10378_2	1.84e-05	V
	779_17	1.84e-05	MG
	1342_15	1.85e-05	R
	1954_6	1.85e-05	V
	680_81	1.86e-05	C
	5588_4	1.86e-05	E
	26_5	1.88e-05	K
	1954_8	1.91e-05	V
	7747_3	1.91e-05	#
	192_55	1.92e-05	#
	11393_3	1.95e-05	G
	4401_11	1.95e-05	E
	7115_7	1.96e-05	E
	1148_87	1.97e-05	R
	7720_2	1.97e-05	M
	7092_3	1.98e-05	M
	2678_6	1.98e-05	R
	3098_1	1.99e-05	#
	1902_1	2.05e-05	L
	779_11	2.06e-05	EF
	2336_1	2.07e-05	J
	1983_10	2.09e-05	#
	20153_1	2.1e-05	R
	3134_12	2.1e-05	#
	10690_1	2.1e-05	#
	7485_3	2.11e-05	R
	1766_11	2.11e-05	O
	3371_22	2.13e-05	G
	2380_9	2.13e-05	J
	3702_14	2.14e-05	#
	4049_3	2.15e-05	R
	5_140	2.16e-05	J
	898_63	2.17e-05	H
	2764_4	2.18e-05	#
	1464_5	2.19e-05	E
	3107_1	2.21e-05	J
	294_41	2.2e-05	#
	7797_1	2.22e-05	I
	170_31	2.23e-05	#
	674_16	2.23e-05	V
	1439_3	2.26e-05	J
	1952_9	2.27e-05	EM
	2505_5	2.28e-05	S
	3561_5	2.29e-05	#
	6699_2	2.3e-05	#
	294_68	2.31e-05	#
	4871_6	2.33e-05	K
	985_10	2.35e-05	F
	958_8	2.36e-05	#
	3271_4	2.38e-05	T
	7152_5	2.39e-05	J
	15950_2	2.4e-05	P
	587_3	2.4e-05	#
	340_7	2.4e-05	#
	3222_9	2.41e-05	E
	3510_2	2.43e-05	M
	582_2	2.46e-05	L
	2209_52	2.46e-05	K
	535_11	2.47e-05	#
	170_1	2.5e-05	#
	2323_2	2.54e-05	M
	34111_1	2.55e-05	K
	985_3	2.55e-05	F
	674_1	2.55e-05	R
	170_24	2.57e-05	RTKL
	140_12	2.59e-05	#
	4577_3	2.59e-05	L
	19536_2	2.61e-05	R
	6595_3	2.63e-05	#
	1276_4	2.64e-05	P
	11661_2	2.65e-05	#
	4320_2	2.64e-05	EP
	171_2	2.67e-05	#
	1491_22	2.67e-05	E
	3039_6	2.68e-05	S
	554_20	2.69e-05	K
	6210_2	2.71e-05	M
	10233_4	2.72e-05	H
	1533_14	2.73e-05	M
	7945_2	2.73e-05	J
	2372_3	2.74e-05	K
	239_2	2.75e-05	O
	535_32	2.75e-05	#
	2209_46	2.77e-05	M
	5674_5	2.78e-05	#
	11330_5	2.79e-05	E
	4401_17	2.8e-05	H
	46_11	2.83e-05	G
	3282_10	2.85e-05	#
	13692_2	2.89e-05	H
	583_47	2.89e-05	NT
	9832_1	2.91e-05	G
	2660_1	2.9e-05	V
	3297_4	2.91e-05	V
	2155_6	2.92e-05	#
	1610_1	2.92e-05	#
	6535_3	2.9e-05	C
	3115_10	2.93e-05	S
	14123_4	2.94e-05	M
	7814_2	2.96e-05	#
	1983_5	2.97e-05	#
	2209_43	2.99e-05	G
	1952_8	3e-05	K
	6491_5	3.01e-05	#
	3138_2	3.05e-05	R
	2137_3	3.06e-05	#
	1878_2	3.06e-05	O
	8129_1	3.08e-05	#
	9360_1	3.08e-05	S
	4728_24	3.07e-05	G
	2380_20	3.08e-05	J
	933_15	3.09e-05	#
	7735_1	3.11e-05	NU
	961_22	3.11e-05	#
	46_2	3.12e-05	L
	6029_2	3.13e-05	S
	170_25	3.16e-05	#
	413_25	3.16e-05	E
	9285_1	3.15e-05	#
	12_6	3.17e-05	E
	2380_18	3.15e-05	J
	25170_1	3.18e-05	J
	583_36	3.18e-05	#
	236_26	3.19e-05	G
	960_3	3.2e-05	R
	2764_2	3.22e-05	#
	3159_15	3.23e-05	D
	1830_11	3.24e-05	V
	3499_2	3.25e-05	#
	2439_4	3.27e-05	M
	2246_8	3.27e-05	S
	287_5	3.29e-05	O
	3347_1	3.29e-05	E
	5151_8	3.29e-05	J
	6285_6	3.28e-05	L
	171_66	3.31e-05	K
	11_123	3.33e-05	L
	2372_7	3.36e-05	R
	1173_2	3.37e-05	S
	23_1	3.38e-05	C
	4689_1	3.38e-05	#
	583_24	3.39e-05	NU
	3064_7	3.42e-05	#
	8981_2	3.45e-05	S
	1939_2	3.46e-05	F
	383_4	3.45e-05	#
	5_95	3.46e-05	#
	478_1	3.45e-05	O
	4809_1	3.46e-05	G
	8793_1	3.47e-05	#
	5151_1	3.48e-05	#
	2041_12	3.5e-05	R
	2155_21	3.5e-05	D
	6285_5	3.53e-05	K
	3222_3	3.52e-05	EP
	985_24	3.52e-05	NT
	9606_4	3.53e-05	R
	5891_2	3.53e-05	R
	3115_3	3.54e-05	E
	6595_10	3.55e-05	R
	11469_3	3.55e-05	#
	32331_1	3.59e-05	KL
	2912_14	3.58e-05	N
	4728_78	3.62e-05	GM
	1509_71	3.64e-05	#
	2209_29	3.65e-05	#
	4809_2	3.66e-05	G
	7018_4	3.7e-05	T
	6029_1	3.73e-05	M
	3199_1	3.77e-05	#
	4871_8	3.77e-05	S
	19704_3	3.81e-05	P
	10258_1	3.81e-05	E
	72_4	3.82e-05	C
	9054_51	3.82e-05	R
	3199_5	3.86e-05	R
	2246_18	3.87e-05	#
	2046_1	3.87e-05	M
	291_64	3.89e-05	#
	619_28	3.9e-05	S
	7402_2	3.91e-05	#
	5181_1	3.92e-05	#
	620_2	3.93e-05	E
	213_7	3.95e-05	H
	239_3	3.95e-05	#
	29828_1	3.96e-05	C
	2328_5	3.97e-05	V
	583_43	3.98e-05	N
	18019_1	3.99e-05	L
	3701_6	4e-05	#
	2816_20	4e-05	R
	944_1	4.02e-05	U
	22675_1	4.03e-05	#
	11372_1	4.07e-05	G
	2816_24	4.13e-05	C
	17770_2	4.13e-05	R
	68_8	4.15e-05	J
	6699_3	4.15e-05	O
	1494_14	4.17e-05	#
	2209_23	4.18e-05	T
	507_28	4.22e-05	#
	4401_14	4.22e-05	KT
	3938_5	4.25e-05	S
	2979_4	4.25e-05	C
	19739_1	4.28e-05	R
	1342_23	4.27e-05	T
	7559_58	4.28e-05	S
	5070_1	4.32e-05	R
	7384_1	4.31e-05	E
	795_7	4.31e-05	#
	2042_3	4.39e-05	#
	4366_1	4.41e-05	D
	1788_2	4.44e-05	#
	170_30	4.44e-05	#
	23264_6	4.46e-05	R
	1334_15	4.47e-05	J
	6612_4	4.49e-05	IQR
	1342_24	4.48e-05	S
	898_27	4.53e-05	#
	3561_20	4.54e-05	S
	2372_2	4.58e-05	R
	3222_7	4.63e-05	EP
	1342_11	4.65e-05	E
	2155_4	4.65e-05	R
	46_69	4.71e-05	K
	674_2	4.71e-05	C
	689_2	4.73e-05	E
	5151_3	4.72e-05	V
	1342_17	4.75e-05	E
	4721_1	4.77e-05	L
	46_36	4.81e-05	K
	9935_31	4.8e-05	S
	1532_2	4.82e-05	S
	6957_1	4.82e-05	M
	1028_12	4.85e-05	R
	961_16	4.86e-05	D
	6518_1	4.88e-05	#
	5422_1	4.88e-05	L
	10007_1	4.88e-05	#
	1952_7	4.87e-05	K
	170_22	4.9e-05	R
	2380_35	4.9e-05	J
	7715_3	4.94e-05	O
	1265_5	4.99e-05	L
	5740_2	4.99e-05	E
	1904_3	5.01e-05	M
	2209_70	5.01e-05	#
	2209_25	5.01e-05	R
	3851_1	5.02e-05	E
	3561_15	5.05e-05	#
	912_10	5.08e-05	J
	31575_1	5.09e-05	#
	294_48	5.1e-05	#
	2209_53	5.13e-05	C
	779_2	5.16e-05	M
	1579_3	5.17e-05	#
	21496_1	5.21e-05	G
	97_82	5.24e-05	G
	26_8	5.26e-05	V
	619_29	5.29e-05	S
	1927_3	5.29e-05	G
	25334_1	5.31e-05	C
	1983_2	5.31e-05	#
	898_28	5.35e-05	NU
	5121_3	5.38e-05	V
	5796_3	5.41e-05	K
	20363_2	5.43e-05	#
	4861_4	5.44e-05	TK
	3933_1	5.45e-05	V
	867_1	5.49e-05	G
	4720_3	5.49e-05	P
	15345_2	5.48e-05	ER
	10125_3	5.5e-05	M
	2206_5	5.51e-05	E
	3510_6	5.51e-05	S
	2126_2	5.53e-05	G
	7156_2	5.57e-05	PH
	3250_3	5.61e-05	E
	14041_1	5.62e-05	R
	1509_64	5.68e-05	CO
	7574_1	5.68e-05	#
	1575_115	5.74e-05	#
	4637_5	5.74e-05	O
	5121_2	5.75e-05	#
	4400_4	5.77e-05	O
	2647_2	5.82e-05	G
	3064_9	5.83e-05	C
	3561_21	5.86e-05	E
	169_1	5.88e-05	#
	5165_2	5.88e-05	G
	10486_2	5.89e-05	S
	933_4	5.92e-05	L
	1486_29	5.95e-05	J
	3956_1	5.97e-05	E
	999_3	6.01e-05	V
	4720_4	6.03e-05	V
	2246_7	6.05e-05	R
	6005_27	6.05e-05	S
	2157_4	6.06e-05	R
	2536_3	6.09e-05	#
	2536_5	6.09e-05	#
	171_25	6.15e-05	#
	9062_10	6.16e-05	E
	583_13	6.17e-05	N
	882_16	6.21e-05	O
	2209_65	6.24e-05	D
	3064_4	6.25e-05	EP
	2870_3	6.29e-05	S
	2209_68	6.31e-05	D
	1693_16	6.37e-05	#
	5389_2	6.36e-05	P
	2187_3	6.42e-05	F
	1380_11	6.47e-05	M
	6066_1	6.51e-05	#
	2209_72	6.54e-05	L
	1509_18	6.55e-05	E
	25305_2	6.57e-05	#
	2045_2	6.58e-05	L
	294_17	6.59e-05	#
	5461_1	6.6e-05	G
	2372_6	6.61e-05	L
	8225_2	6.65e-05	G
	2372_14	6.66e-05	#
	2209_16	6.68e-05	S
	3510_3	6.7e-05	F
	680_91	6.75e-05	#
	5200_2	6.75e-05	G
	2922_5	6.8e-05	#
	5_12	6.82e-05	U
	2659_4	6.83e-05	N
	1509_12	6.86e-05	G
	4305_1	6.92e-05	J
	43_2	7e-05	O
	31676_4	7.04e-05	L
	1176_1	7.07e-05	R
	294_7	7.14e-05	#
	12_5	7.13e-05	E
	5992_1	7.17e-05	IQR
	27781_1	7.2e-05	#
	2209_64	7.22e-05	M
	7804_1	7.23e-05	V
	7556_2	7.29e-05	#
	3619_5	7.29e-05	M
	8749_1	7.31e-05	L
	4373_1	7.3e-05	#
	3140_7	7.31e-05	#
	3682_1	7.37e-05	#
	16749_1	7.39e-05	M
	1189_6	7.4e-05	#
	1401_4	7.41e-05	C
	933_6	7.43e-05	R
	886_2	7.46e-05	J
	4362_9	7.48e-05	#
	4334_3	7.48e-05	IQR
	5735_2	7.51e-05	H
	3161_4	7.57e-05	F
	7661_3	7.6e-05	M
	11152_1	7.67e-05	J
	1464_27	7.67e-05	U
	618_9	7.7e-05	V
	322_12	7.7e-05	G
	3681_4	7.75e-05	L
	4344_13	7.75e-05	J
	9533_5	7.78e-05	#
	294_54	7.77e-05	#
	4720_2	7.78e-05	V
	11257_1	7.79e-05	J
	7884_1	7.82e-05	L
	1301_2	7.81e-05	KL
	7777_6	7.82e-05	J
	6240_1	7.87e-05	R
	2660_2	7.86e-05	R
	2794_5	7.86e-05	S
	4348_2	7.89e-05	M
	291_1	7.89e-05	#
	1658_2	7.92e-05	G
	5868_2	7.93e-05	KT
	2293_5	7.95e-05	MG
	583_5	7.99e-05	NU
	4805_1	8.01e-05	R
	860_10	8.02e-05	R
	8440_2	8.04e-05	NU
	10305_1	8.03e-05	J
	46_13	8.06e-05	G
	15150_1	8.07e-05	F
	2145_9	8.12e-05	L
	171_18	8.14e-05	G
	2155_20	8.15e-05	O
	3935_3	8.15e-05	C
	1503_4	8.19e-05	E
	2439_6	8.18e-05	S
	5858_4	8.24e-05	S
	2209_18	8.27e-05	E
	786_1	8.29e-05	IQR
	1558_3	8.28e-05	S
	3945_1	8.31e-05	L
	9722_12	8.32e-05	R
	4873_6	8.36e-05	F
	12474_1	8.39e-05	R
	294_38	8.43e-05	#
	1515_1	8.44e-05	J
	1464_15	8.55e-05	U
	7226_2	8.66e-05	#
	2362_13	8.66e-05	#
	3524_2	8.78e-05	J
	67_10	8.84e-05	#
	1807_8	8.87e-05	O
	2362_4	8.86e-05	#
	619_32	8.92e-05	R
	27_2	8.98e-05	Q
	9679_1	9.03e-05	O
	46_93	9.03e-05	PH
	1189_5	9.03e-05	#
	2488_2	9.05e-05	F
	768_109	9.08e-05	E
	565_26	9.22e-05	TK
	517_2	9.24e-05	K
	2585_5	9.29e-05	E
	5278_2	9.34e-05	ET
	2209_51	9.34e-05	#
	3378_4	9.35e-05	#
	947_6	9.35e-05	KT
	515_77	9.43e-05	O
	982_17	9.46e-05	#
	1148_54	9.51e-05	E
	2443_1	9.61e-05	L
	5220_1	9.64e-05	#
	19271_3	9.66e-05	ET
	5121_4	9.68e-05	F
	5295_1	9.7e-05	M
	11223_1	9.72e-05	C
	294_75	9.73e-05	U
	192_63	9.74e-05	J
	10457_34	9.75e-05	T
	1807_1	9.81e-05	R
	3864_2	9.84e-05	R
	46_70	9.84e-05	R
	10579_1	9.87e-05	#
	6740_1	9.87e-05	G
	3140_6	9.89e-05	#
	2346_7	9.93e-05	#
	22715_1	9.96e-05	G
	1342_10	9.97e-05	J
	14765_1	0.0001	#
	28674_1	0.000100322	R
	19601_2	0.000100452	#
	170_23	0.000100643	#
	17386_1	0.00010066	G
	5964_1	0.000101388	ER
	294_74	0.000101944	R
	4334_5	0.000102103	S
	1084_14	0.000102653	LR
	18177_3	0.000102894	#
	5973_5	0.00010296	ER
	5174_4	0.000103217	HJ
	10778_1	0.000103227	V
	294_73	0.000103442	J
	2754_2	0.000103503	M
	2305_5	0.00010361	L
	7115_1	0.000104176	P
	4871_7	0.000104467	S
	4874_7	0.000104574	RTKL
	7517_2	0.000104836	H
	1235_10	0.000105258	E
	170_16	0.000105408	#
	4344_11	0.000105773	R
	779_73	0.000105923	#
	3064_2	0.000106485	V
	4483_1	0.000106893	#
	2209_63	0.000106903	#
	2188_6	0.000107677	V
	12894_2	0.00010864	E
	17863_1	0.000108643	H
	2986_9	0.000108882	J
	2328_6	0.000108989	#
	985_4	0.000109994	F
	3561_6	0.000110248	G
	9874_2	0.000110615	G
	1399_46	0.000110603	G
	3538_4	0.000110633	L
	17765_2	0.000111113	#
	860_8	0.000111349	#
	2323_4	0.000111477	G
	2305_1	0.000111562	C
	127_7	0.000112155	#
	6954_212	0.000112242	R
	8757_3	0.000112468	NU
	933_14	0.000113303	R
	2308_1	0.00011333	Q
	960_1	0.000113449	L
	11759_2	0.000113925	#
	1618_3	0.000115039	R
	4871_10	0.000115207	#
	2407_3	0.000116485	C
	9948_3	0.000116488	R
	10170_2	0.00011676	R
	32175_2	0.000117286	#
	4669_2	0.000117127	F
	898_22	0.000116992	L
	629_26	0.000117198	#
	619_16	0.000117982	#
	11013_4	0.000118137	M
	6478_1	0.000118437	L
	4695_2	0.000119061	O
	4636_2	0.00011978	R
	6857_1	0.000120011	#
	619_25	0.000120472	S
	583_3	0.000120673	D
	1575_50	0.000121199	L
	7138_1	0.000121506	D
	8740_2	0.000121474	NU
	158_216	0.000121711	S
	565_8	0.00012195	T
	2206_14	0.00012197	C
	15042_2	0.000122977	I
	2206_2	0.000122873	D
	12365_2	0.000123313	F
	14935_2	0.0001239	M
	1494_12	0.000124745	S
	12053_1	0.000125367	M
	9131_1	0.000125769	G
	5_139	0.000126033	H
	276_2	0.00012646	C
	6661_5	0.000127623	#
	921_39	0.000128811	T
	1342_14	0.000129025	H
	294_58	0.000129952	#
	4263_1	0.000130416	L
	674_15	0.000130374	K
	1326_38	0.000130672	G
	13069_3	0.000131452	V
	222_1	0.000131617	J
	1482_1	0.000131939	L
	6905_15	0.000132089	G
	22830_2	0.000132227	#
	1132_2	0.00013248	E
	13544_1	0.000132713	G
	7088_2	0.000133083	M
	1904_5	0.000133754	M
	3371_5	0.000133839	LKJ
	3392_1	0.000133818	#
	5732_2	0.000134081	G
	7204_2	0.000134599	M
	947_5	0.000135099	#
	5165_3	0.000136329	G
	9331_3	0.00013653	V
	255_8	0.000139297	J
	1438_1	0.000139892	#
	1502_4	0.000140529	#
	8142_5	0.000141254	M
	4731_2	0.000141585	EJ
	2794_7	0.000142032	L
	565_6	0.00014233	NT
	8559_1	0.000142922	KG
	13930_3	0.000143689	#
	7747_6	0.000143979	#
	2527_1	0.000144486	R
	1934_1	0.000145112	S
	613_1	0.00014564	OU
	4182_3	0.000145816	E
	6431_4	0.000146376	L
	5456_2	0.000147201	K
	2155_10	0.000147563	K
	21389_1	0.000148058	E
	2419_3	0.000148149	R
	340_4	0.000147838	R
	2767_1	0.000147981	#
	1306_8	0.00014829	O
	2292_2	0.000148493	#
	2967_2	0.000148649	#
	4861_3	0.00015056	P
	629_51	0.000150728	#
	9149_2	0.000152204	M
	4401_13	0.000152442	#
	28066_1	0.000153083	F
	507_17	0.000153045	P
	170_18	0.000153158	#
	5052_1	0.000153259	S
	619_27	0.000153768	#
	4243_1	0.000154028	R
	5822_1	0.000154504	R
	21094_1	0.000154805	L
	17313_1	0.000155361	#
	4183_4	0.000155926	K
	2764_7	0.000156995	#
	6923_1	0.000157166	E
	1502_5	0.000157556	K
	15200_19	0.000157936	S
	3976_4	0.000158212	E
	170_27	0.000158533	#
	898_6	0.000159511	#
	882_1	0.000159391	G
	1779_1	0.000159282	J
	4306_1	0.000160206	J
	11915_1	0.000160706	D
	1275_1	0.000162448	NT
	2698_5	0.000162787	E
	4900_4	0.000162943	G
	2224_1	0.000164115	#
	6588_6	0.00016441	#
	5151_10	0.000164995	J
	3561_10	0.000164917	R
	1085_1	0.00016523	J
	2716_1	0.000167723	H
	1983_8	0.000169246	#
	17113_2	0.00016956	ER
	8646_1	0.000170769	J
	1929_2	0.000170864	L
	1830_5	0.000170699	E
	2502_5	0.000171111	R
	3334_1	0.000171948	J
	5108_8	0.000172043	M
	322_2	0.000172729	I
	982_19	0.000172844	L
	4637_4	0.000172626	K
	21236_1	0.000173191	O
	1017_81	0.000173933	L
	536_1	0.000174183	E
	3260_2	0.000174353	#
	1439_10	0.000174629	R
	5235_1	0.000175012	#
	8968_4	0.000175414	J
	5235_2	0.000175489	HR
	2209_15	0.000176053	S
	2187_4	0.000175983	HC
	2209_69	0.000176582	T
	535_62	0.00017744	#
	985_5	0.000177302	F
	669_3	0.000177453	C
	2716_4	0.000177159	G
	8466_4	0.000179119	V
	1364_105	0.000179793	J
	2870_5	0.000180335	M
	6595_19	0.000181154	#
	515_27	0.000181669	V
	5723_2	0.000181431	V
	583_21	0.000181676	#
	41_9	0.000181043	#
	2209_26	0.000181309	EQ
	6701_6	0.000181095	S
	593_17	0.000184263	S
	384_7	0.00018464	C
	7481_2	0.000185384	S
	1235_9	0.000185259	KL
	985_1	0.000185404	S
	33_49	0.000185629	KNU
	2506_3	0.000186549	#
	170_5	0.000186741	#
	1148_77	0.000187667	H
	327_2	0.000187591	U
	5644_1	0.000188491	P
	5257_1	0.00018885	H
	2155_18	0.00018892	R
	6936_1	0.000190277	K
	4320_3	0.000190169	EP
	7233_7	0.000191426	E
	9182_2	0.000191456	TK
	2380_17	0.00019231	J
	2486_5	0.0001931	R
	1670_1	0.000193492	F
	3153_10	0.00019366	R
	3964_9	0.000194537	S
	6402_5	0.000194975	L
	629_52	0.00019551	#
	7234_2	0.00019567	M
	15352_2	0.000196311	EP
	5674_2	0.000196591	G
	8063_7	0.000196811	J
	7168_6	0.000198004	C
	3292_2	0.000198607	K
	2698_10	0.000198629	R
	2077_1	0.000199315	G
	2486_9	0.000199883	#
	15042_1	0.000200121	I
	8314_2	0.000201106	R
	6005_10	0.000201242	J
	2264_2	0.00020133	C
	2372_10	0.000201138	R
	5325_2	0.000202112	M
	4663_1	0.000202318	C
	9386_2	0.000203179	T
	2289_1	0.00020415	J
	7559_25	0.000204622	CHR
	3261_10	0.000205343	R
	3574_2	0.000205582	K
	1082_2	0.000206214	O
	898_70	0.000206952	#
	3261_5	0.000206994	FR
	21135_2	0.000207203	M
	294_10	0.000208128	#
	1464_7	0.000208186	Q
	5974_2	0.00020862	C
	140_5	0.000209076	S
	2832_4	0.000209413	E
	469_34	0.000210214	G
	16491_1	0.000210143	#
	11381_1	0.00021104	#
	3930_2	0.000210662	KG
	1491_28	0.000210911	J
	6005_6	0.000210866	M
	583_45	0.000210844	K
	3378_3	0.000211238	#
	13776_1	0.000211688	L
	1983_6	0.000212054	#
	1017_50	0.000212277	#
	12405_1	0.000213377	L
	91_30	0.000214672	R
	14123_3	0.000216164	M
	17386_2	0.000216011	G
	2546_2	0.000216592	NT
	10814_4	0.000216822	D
	961_13	0.00022127	K
	5923_1	0.000221572	#
	39418_2	0.000221768	#
	1494_22	0.000222636	#
	1317_16	0.000222501	#
	2758_6	0.00022255	G
	6414_6	0.000222496	#
	2562_1	0.00022319	E
	4134_1	0.000223653	#
	3222_2	0.000224737	E
	608_2	0.000225454	E
	680_23	0.000225144	J
	779_15	0.000225809	M
	583_7	0.000225479	NU
	2246_17	0.000225273	I
	3199_6	0.000225683	#
	4913_3	0.00022599	L
	5255_3	0.000226283	V
	4874_2	0.000227236	J
	6831_3	0.000228718	M
	6210_3	0.000229508	M
	17073_1	0.000231296	P
	2628_3	0.000231265	#
	7062_1	0.000231268	E
	6607_1	0.000231576	E
	3411_3	0.000231842	FP
	4116_6	0.00023219	C
	5813_2	0.000232144	L
	32187_1	0.000233033	#
	7752_2	0.000232994	O
	1830_9	0.000233893	V
	2419_2	0.000235665	R
	2399_1	0.00023554	#
	6394_1	0.000237469	C
	3159_3	0.0002393	E
	255_3	0.00023962	J
	5181_2	0.000239845	J
	4786_2	0.000240562	P
	3583_2	0.000240406	I
	3862_1	0.000242168	O
	7088_5	0.000242767	#
	4344_6	0.000243666	MG
	4176_11	0.000243718	S
	7431_10	0.000247238	MG
	940_1	0.000248388	L
	5_120	0.000248885	J
	2209_41	0.000248843	G
	2156_12	0.000249416	S
	9606_2	0.00024932	R
	515_76	0.000249816	O
	1464_12	0.000249714	U
	16475_1	0.000250362	M
	3412_3	0.000251836	S
	7232_11	0.000252634	O
	3064_6	0.000252336	EP
	422_61	0.000252474	E
	69_4	0.00025316	S
	2506_2	0.00025498	J
	1902_4	0.000254869	C
	8811_1	0.000255203	#
	5440_3	0.000256876	J
	1263_1	0.000258091	#
	1491_18	0.000258623	C
	46_46	0.000260497	EH
	2328_3	0.000260775	O
	31528_1	0.000261119	#
	7431_12	0.000261617	R
	2046_6	0.000262535	M
	2209_36	0.000262621	O
	4344_8	0.000262305	E
	3239_2	0.00026375	D
	9702_2	0.000263217	J
	2046_8	0.000263526	M
	2502_7	0.000263724	T
	2246_11	0.000264048	E
	1265_1	0.000264319	#
	4176_1	0.000265292	F
	12496_4	0.000265182	K
	2870_2	0.000266087	S
	67_2	0.000266471	#
	11296_1	0.000267034	E
	6005_42	0.000267934	S
	960_2	0.00026857	FJ
	6167_1	0.000272002	#
	6317_2	0.000272659	#
	3509_71	0.00027357	S
	4233_2	0.000274439	O
	3596_3	0.000274455	L
	67_11	0.00027591	#
	4401_10	0.000275806	R
	1084_17	0.000276902	C
	2380_3	0.000277137	J
	1235_1	0.000277829	L
	70_26	0.000278684	NU
	4637_2	0.000279199	P
	1964_2	0.00027971	#
	7018_6	0.00028151	Q
	2764_14	0.000282663	J
	898_37	0.000284749	KG
	1326_16	0.000284824	#
	240_4	0.000284567	#
	6340_2	0.000287425	J
	24895_1	0.000289144	#
	535_4	0.00029049	#
	6093_2	0.000290362	R
	12817_2	0.000291258	R
	2759_4	0.000291521	O
	9149_3	0.000292277	KL
	3964_2	0.000292119	V
	5219_3	0.000292847	#
	3292_6	0.00029374	R
	1560_2	0.000294247	J
	2246_12	0.000294882	E
	31731_2	0.000295378	M
	6509_3	0.000295805	G
	5_97	0.000296047	U
	1228_4	0.000296214	M
	297_14	0.000297885	#
	2907_1	0.00029901	L
	8926_3	0.000299839	#
	171_17	0.000299911	S
	8126_1	0.000301968	#
	2659_17	0.000302211	N
	2336_3	0.000303109	L
	11995_1	0.000303784	V
	11660_2	0.000304	GT
	1575_58	0.000304558	J
	3911_2	0.000306245	G
	865_77	0.000307149	S
	2362_9	0.00030849	#
	7246_4	0.000309587	S
	9061_2	0.000311447	R
	2209_40	0.000312191	R
	521_7	0.000312972	#
	29676_2	0.000313375	P
	3976_6	0.000313842	S
	2794_1	0.000316029	R
	6701_11	0.000315923	C
	8551_2	0.000317074	N
	1748_2	0.000317327	R
	4062_2	0.000318199	NU
	2206_19	0.000318283	R
	6585_4	0.000318575	C
	795_1	0.000319716	L
	5219_1	0.00031995	C
	4669_8	0.000320835	I
	19_9	0.000322623	O
	2912_12	0.000322952	S
	5092_1	0.00032338	J
	2549_1	0.000324137	R
	7715_4	0.000324654	#
	2580_1	0.000326344	J
	2832_3	0.00032842	E
	1301_9	0.000328629	L
	28341_1	0.000329728	KL
	1491_12	0.000329666	P
	4577_1	0.000329564	L
	11_16	0.000331748	J
	335_5	0.000331623	C
	158_243	0.000331823	R
	4918_1	0.00033126	O
	987_1	0.000332297	R
	2912_9	0.00033228	#
	4263_4	0.000334549	#
	1830_7	0.000334489	R
	3350_1	0.000335208	J
	5973_3	0.00033548	R
	12_4	0.000335985	J
	1954_3	0.00033584	R
	5570_5	0.000337355	O
	5811_15	0.000338526	K
	171_57	0.000338341	G
	7244_3	0.000338816	C
	2794_11	0.000338889	R
	17703_1	0.000339825	K
	985_15	0.000340147	F
	2442_2	0.000341037	P
	2794_10	0.000341234	#
	2759_2	0.000342186	J
	620_1	0.000345665	E
	6391_4	0.000345293	E
	18636_1	0.00034571	#
	2732_1	0.000346511	E
	11705_2	0.000347052	#
	6535_4	0.000346976	C
	2225_2	0.000347742	#
	2973_6	0.000348575	L
	507_26	0.000350873	G
	961_15	0.000350937	M
	779_8	0.000352939	R
	1334_19	0.000353248	C
	9985_2	0.000353992	C
	171_29	0.00035382	#
	588_19	0.000353596	O
	31855_1	0.000354418	#
	1494_13	0.000355741	L
	26_13	0.0003562	#
	7967_2	0.000358113	S
	587_2	0.00035798	KT
	6210_1	0.000358454	M
	9578_2	0.000358757	D
	898_24	0.000359623	NU
	46_35	0.000359628	NT
	1069_42	0.000360098	R
	1124_2	0.000360625	G
	1954_7	0.0003622	V
	340_1	0.000362969	L
	3672_2	0.000363032	#
	3221_1	0.00036432	EF
	5873_2	0.000363862	E
	4728_25	0.000364353	K
	961_14	0.000363901	D
	10438_2	0.000365854	I
	2996_3	0.000365733	U
	2292_7	0.000365855	R
	6963_2	0.000366163	R
	1387_7	0.000367318	H
	7890_1	0.000367986	C
	4900_2	0.000367781	G
	2363_4	0.000368819	#
	5255_6	0.000368649	R
	9959_1	0.000370891	G
	19806_1	0.00037066	#
	2764_12	0.000372172	E
	12062_2	0.000373047	F
	2290_2	0.000372809	M
	1364_83	0.000372724	J
	3419_6	0.000375015	E
	46_9	0.000374843	#
	3378_5	0.000375477	#
	1523_4	0.000375479	R
	5108_5	0.000374869	I
	1888_1	0.000374683	T
	23173_1	0.000376701	#
	3282_7	0.000376948	#
	2733_18	0.000377915	#
	4310_2	0.000378466	#
	3964_10	0.000379054	#
	8024_1	0.000382329	R
	1810_2	0.000382263	E
	7836_3	0.000382865	L
	7841_13	0.000382835	ET
	192_42	0.000383479	T
	1494_9	0.000383883	R
	4493_4	0.000384395	J
	7000_2	0.000384401	#
	3702_22	0.000385109	S
	17361_1	0.000386212	R
	2693_3	0.000385972	V
	3588_1	0.000385731	R
	2764_16	0.000386085	C
	2362_15	0.000387047	L
	1411_4	0.000388879	M
	1144_7	0.000389559	LK
	4183_7	0.000390472	O
	1070_6	0.00039239	I
	1276_3	0.000392347	K
	5_16	0.000395708	J
	5_94	0.000395468	#
	46_15	0.000395348	G
	3561_19	0.000395062	V
	1807_4	0.000394581	#
	6982_2	0.000395321	P
	27_85	0.000397406	#
	7174_2	0.000397713	#
	1491_14	0.000397969	PH
	779_75	0.000400074	#
	6954_162	0.000400707	L
	882_4	0.000401351	L
	1198_1	0.000402853	#
	6134_1	0.000403244	NU
	3304_4	0.000403896	#
	4263_5	0.00040372	G
	1725_1	0.000404764	J
	4962_1	0.000405845	#
	3153_4	0.00040712	H
	18663_2	0.000409882	J
	2672_3	0.000413333	G
	535_24	0.000414576	#
	2670_1	0.000415035	#
	2050_2	0.000415503	L
	1944_2	0.00041711	#
	8175_4	0.000417145	M
	568_16	0.000418138	EG
	763_2	0.000418852	H
	2536_6	0.000419283	#
	20553_1	0.000419885	#
	13141_1	0.000421089	S
	860_6	0.000421768	O
	947_4	0.000422631	S
	901_3	0.000423747	#
	28018_2	0.000425813	#
	7157_3	0.000426884	R
	1380_1	0.000426875	S
	192_58	0.000426313	M
	1927_2	0.00042687	G
	14403_2	0.000426448	M
	2502_2	0.00042553	J
	2486_7	0.000427174	L
	1336_18	0.000428864	#
	5_110	0.000430098	#
	458_4	0.000432994	KT
	31735_2	0.000433938	M
	924_8	0.000434384	T
	4546_2	0.000435574	G
	4873_4	0.000438067	G
	12267_2	0.000439825	NT
	3115_2	0.000440046	G
	2380_33	0.000440158	P
	15827_1	0.000441425	#
	2799_4	0.000442541	C
	4557_2	0.000442589	K
	7004_3	0.000443296	H
	2077_8	0.000443839	E
	15927_1	0.000444787	#
	1798_2	0.000446271	G
	297_45	0.000446348	G
	3140_2	0.000446447	#
	2362_2	0.000446039	#
	2794_4	0.000448484	#
	15257_2	0.000450513	C
	291_66	0.000450461	K
	31736_1	0.000452017	J
	458_15	0.000453612	T
	14570_1	0.000454303	E
	4320_7	0.000454598	C
	5684_1	0.000455164	#
	10903_1	0.000456157	R
	32573_1	0.000457672	V
	2118_2	0.000458166	E
	4683_2	0.000459345	H
	7919_1	0.000460299	K
	15924_2	0.000460917	KE
	1952_10	0.000461112	E
	3328_2	0.000460901	L
	5703_3	0.000462739	NU
	7994_1	0.000463042	U
	1480_3	0.000463598	#
	3817_2	0.000463636	#
	7777_32	0.000464481	G
	2996_1	0.000464532	T
	1652_4	0.000465286	E
	2380_23	0.000465831	F
	535_23	0.000469424	#
	1189_9	0.000471131	#
	7559_26	0.00047164	J
	2968_3	0.000473145	#
	2209_8	0.000473619	S
	985_12	0.00047393	#
	1552_1	0.000474676	G
	3702_6	0.000477036	KT
	3320_1	0.000478921	R
	1324_1	0.000478539	L
	777_3	0.000478246	#
	4913_6	0.000478771	L
	7855_1	0.000479422	C
	8992_1	0.000480508	D
	2206_8	0.000480244	T
	3262_2	0.000481064	M
	7562_4	0.000483196	#
	2678_4	0.000484399	R
	7559_49	0.000484777	R
	4320_11	0.000485105	S
	407_1	0.000485556	J
	20648_1	0.000489231	NT
	5973_2	0.00049013	J
	2758_8	0.000490244	G
	611_4	0.000491825	V
	619_23	0.00049285	T
	952_33	0.000493128	T
	555_1	0.000495687	#
	15356_1	0.000496824	G
	3510_4	0.000497391	J
	20261_6	0.000497886	M
	10807_2	0.000498101	C
	294_4	0.000498897	#
	6954_178	0.000501184	IQR
	9606_3	0.000501031	E
	6595_2	0.000502281	#
	6737_2	0.000504153	E
	1523_2	0.000505032	#
	1070_5	0.000505738	#
	336_1	0.000505899	C
	2155_1	0.000506771	#
	1494_19	0.000512275	T
	5063_2	0.000513036	EP
	17893_3	0.000513705	S
	882_17	0.000516194	#
	4307_1	0.00051782	E
	4414_3	0.000517953	S
	674_9	0.000517765	E
	2313_2	0.000518285	L
	3371_44	0.000521416	G
	959_21	0.000523298	J
	171_50	0.000526485	C
	444_7	0.000527231	KT
	2536_7	0.000529537	R
	779_9	0.0005308	R
	4418_6	0.000531881	J
	1120_71	0.000533512	F
	1494_15	0.000533518	V
	7157_1	0.000534457	J
	31681_1	0.000535463	#
	2303_3	0.000535917	C
	6113_4	0.000537373	R
	6285_2	0.00053812	G
	565_20	0.00053855	H
	4282_1	0.000539907	#
	5354_1	0.000539639	#
	3045_1	0.000541114	V
	898_2	0.000541762	#
	7063_1	0.000542012	E
	6535_8	0.000542354	C
	3561_12	0.000543905	#
	5822_2	0.000545456	#
	1795_1	0.000549508	L
	924_15	0.000549997	#
	1085_3	0.000551037	J
	3_10	0.000551162	C
	2772_1	0.00055239	P
	13580_1	0.000552615	#
	3681_1	0.000552653	#
	583_14	0.000552728	N
	5526_1	0.000554142	S
	95_6	0.000554114	MR
	3109_3	0.000556081	#
	898_16	0.000556107	V
	12239_2	0.000557362	J
	669_1	0.000557662	#
	11897_4	0.000559769	E
	1613_2	0.000559911	M
	1983_11	0.000560915	#
	22_3	0.000560675	C
	3701_5	0.000565224	Q
	619_3	0.000566897	D
	1849_2	0.000566859	R
	1228_3	0.000567229	E
	4176_14	0.000567242	M
	2933_4	0.000568366	C
	26_3	0.000568992	I
	6390_1	0.000568883	O
	142_27	0.000568988	R
	150_1	0.000569805	G
	982_6	0.000572321	#
	19804_2	0.000572803	#
	1766_8	0.000572444	K
	1074_5	0.000572453	O
	46_10	0.000572663	G
	11800_1	0.000571793	H
	1464_16	0.000574286	#
	2125_3	0.000578569	#
	4637_3	0.000578668	PH
	33330_1	0.00057937	I
	1148_13	0.000579298	I
	11509_1	0.000579679	R
	108_3	0.000580358	M
	7233_2	0.000581583	P
	3170_17	0.000582949	I
	5071_4	0.000583515	E
	985_16	0.000585255	S
	11393_2	0.000586923	G
	7945_1	0.000587099	H
	1364_10	0.000589457	R
	5973_6	0.000590554	K
	5858_2	0.000593299	R
	2693_1	0.000594924	#
	1364_47	0.000595211	P
	2659_11	0.000597639	E
	4359_1	0.000597707	G
	23562_2	0.000598602	#
	2268_7	0.000600092	H
	5776_2	0.000600423	R
	5963_2	0.00060189	#
	1601_4	0.000602653	M
	6902_3	0.000604463	J
	9392_1	0.000603148	G
	194_2	0.000604266	#
	850_2	0.000604109	S
	4871_1	0.00060404	#
	16219_2	0.000606282	S
	1017_47	0.000607206	#
	6484_5	0.000607141	V
	12156_3	0.000609747	S
	1822_8	0.000610125	L
	2292_13	0.000610019	S
	3824_3	0.000611423	#
	7797_2	0.000616472	R
	6314_1	0.000618841	O
	10012_6	0.000619455	#
	3170_37	0.000620407	M
	4858_2	0.000620224	Q
	1747_6	0.000623576	H
	3159_9	0.000624054	S
	2912_20	0.000626925	#
	22543_1	0.000628427	#
	4410_3	0.0006291	G
	380_22	0.000628877	C
	4873_1	0.000628607	E
	2246_14	0.000629017	L
	898_30	0.000629871	NU
	431_16	0.000633986	K
	578_12	0.000633661	N
	4418_7	0.000635212	R
	382_100	0.000636016	#
	12048_1	0.000637769	J
	1575_3	0.000637636	GM
	8372_3	0.000637162	O
	2346_21	0.000640819	#
	1887_1	0.000642103	#
	5151_9	0.000642734	F
	3976_5	0.000643516	R
	5051_1	0.000644512	G
	6313_1	0.000645903	O
	9232_4	0.000647612	P
	1812_2	0.000648737	#
	5586_6	0.000654088	J
	4401_5	0.000655211	L
	7200_1	0.000656808	NT
	6334_2	0.000658748	I
	5568_2	0.000658769	R
	1833_9	0.00066054	G
	8142_2	0.000661646	ER
	3159_5	0.00066436	#
	2279_1	0.00066506	#
	2372_1	0.000665263	#
	46_75	0.00066667	S
	13051_1	0.000667094	#
	10989_1	0.000672517	J
	1424_7	0.000672538	S
	4944_3	0.000673176	M
	294_60	0.000671301	#
	2081_2	0.000671278	#
	778_2	0.000673155	S
	7661_4	0.000673145	#
	4063_1	0.000672294	#
	8286_2	0.000674359	R
	19500_1	0.000675465	KT
	898_8	0.000676286	#
	6466_2	0.000677182	R
	1575_114	0.000678341	G
	4855_1	0.000679107	C
	11884_1	0.000680505	E
	11993_1	0.000682879	EP
	1527_21	0.00068298	E
	4161_7	0.000684654	#
	9640_1	0.000685327	M
	3642_4	0.000686787	#
	7605_1	0.000686527	L
	41_11	0.00068716	#
	10556_1	0.000687831	H
	1415_39	0.000688176	S
	15210_3	0.000690706	H
	1342_25	0.000691258	G
	3870_1	0.000692974	D
	6592_3	0.000694048	G
	5440_2	0.000694684	S
	3138_3	0.000695186	E
	3_61	0.000695729	O
	680_83	0.000697127	V
	4320_9	0.000699683	C
	8225_3	0.000699503	V
	3218_2	0.000700562	#
	1326_29	0.000700917	J
	1117_13	0.000701437	J
	2644_1	0.000701686	#
	9454_2	0.000710908	E
	19901_3	0.000712899	#
	10057_6	0.000712297	MJ
	1503_2	0.000712689	H
	5108_9	0.000714595	I
	619_20	0.000715647	N
	21910_1	0.000718218	S
	3149_8	0.000718913	D
	898_65	0.00071844	H
	1032_1	0.000718091	S
	1807_3	0.000718873	M
	11_305	0.000719444	J
	8880_1	0.000721136	#
	565_24	0.000721087	V
	6781_1	0.000721704	I
	9832_2	0.000724235	J
	4116_3	0.000725138	L
	3701_8	0.000725003	G
	6701_13	0.000724771	E
	1798_1	0.000725708	G
	898_23	0.000727782	#
	4397_3	0.000727788	G
	6538_4	0.000727195	V
	521_16	0.000730371	NT
	9935_30	0.000731392	V
	1301_5	0.000731751	#
	3115_12	0.000731406	E
	2665_3	0.000732333	C
	6546_4	0.000732794	#
	898_26	0.000734972	#
	171_38	0.000736946	R
	2324_1	0.000737027	E
	5176_1	0.000740552	R
	6625_1	0.000740251	M
	291_68	0.000740984	K
	5_123	0.000742355	O
	11575_1	0.000743343	E
	16013_4	0.000744788	L
	8322_4	0.000744928	S
	9251_1	0.00074503	G
	3481_24	0.000748774	P
	2536_8	0.000748692	V
	985_7	0.000751617	F
	1464_3	0.000752475	R
	2362_17	0.000753557	L
	8671_4	0.000755988	O
	1464_30	0.000756997	K
	2698_3	0.000757417	E
	565_21	0.000757936	C
	2362_5	0.000758477	#
	46_54	0.000759624	R
	2209_58	0.00076049	#
	9932_2	0.00076154	E
	1148_14	0.00076205	R
	2419_6	0.000762684	C
	1732_6	0.000762876	K
	25438_1	0.000763537	#
	34648_2	0.000765065	L
	19116_3	0.000765598	J
	170_13	0.000766763	V
	1502_1	0.000767368	#
	20061_1	0.000767518	S
	1830_10	0.000770808	V
	6740_3	0.000772284	G
	25445_2	0.000773664	K
	870_18	0.000774102	P
	3411_2	0.000775876	E
	779_10	0.000779076	#
	4232_2	0.0007791	#
	6029_4	0.000778718	R
	1807_5	0.000777921	G
	7760_5	0.000781575	G
	2069_1	0.000781599	Q
	14364_1	0.000783589	#
	1228_2	0.000785392	R
	5221_1	0.000787594	J
	5813_3	0.000789593	G
	1503_11	0.000793868	H
	10019_1	0.000795147	S
	10448_1	0.000795671	G
	2046_5	0.000795509	M
	7353_1	0.000797736	L
	317_27	0.000797659	I
	6701_10	0.000798038	I
	5868_1	0.000799248	ER
	3702_5	0.000801195	E
	31681_2	0.00080326	#
	1157_2	0.000803741	K
	252_18	0.00080469	#
	413_157	0.000809616	S
	568_11	0.000812388	E
	24234_1	0.000812361	K
	14567_1	0.000813439	#
	27351_2	0.000815372	G
[truncated: 3,739 more rows]

## Sheet: S4
Dataset S4: differential expressed genes of selected MAGs (described in table 2) after hydrogen injection. R1: single stage reactor. R3: methanogenic reactor of the two-stage configuration. Columns B-S - Number of genes for each KEGG pathway, "TOT" represents the total number of genes in the MAG considered. Columns T-AE - p-values calculated using Fisher's exact test. Columns AF-AQ - p-values cor…
	Anaerobaculum_hydrogeniformans_UC0046			Coprothermobacter_proteolyticus_UC0011			Defluviitoga_tunisiensis_UC0050			Methanosarcina_thermophila_UC0006			Methanothermobacter_wolfeii_UC0008			Tepidanaerobacter_acetatoxydans_UC0018			Anaerobaculum_hydrogeniformans_UC0046		Coprothermobacter_proteolyticus_UC0011		Defluviitoga_tunisiensis_UC0050		Methanosarcina_thermophila_UC0006		Methanothermobacter_wolfeii_UC0008		Tepidanaerobacter_acetatoxydans_UC0018		Anaerobaculum_hydrogeniformans_UC0046		Coprothermobacter_proteolyticus_UC0011		Defluviitoga_tunisiensis_UC0050		Methanosarcina_thermophila_UC0006		Methanothermobacter_wolfeii_UC0008		Tepidanaerobacter_acetatoxydans_UC0018
KEGG pathway	R3	TOT	R1	R3	TOT	R1	R3	TOT	R1	R3	TOT	R1	R3	TOT	R1	R3	TOT	R1	R3	R1	R3	R1	R3	R1	R3	R1	R3	R1	R3	R1	R3	R1	R3	R1	R3	R1	R3	R1	R3	R1	R3	R1
2-Oxocarboxylic acid metabolism	4	21	0	7	31	0	0	2	0	9	26	0	6	32	1	0	23	0	1	1	0.01544	1	1	1	0.004317	1	0.6176	0.5907	0.6291	0.1662	1	1	1	1	1	1	0.198582	1	1	1	1	1
ABC transporters	10	71	5	2	72	0	0	44	2	11	45	0	3	38	0	4	25	5	0.1412	0.2166	0.08585	0.2753	0.04435	0.6594	0.04062	1	0.2588	0.6246	0.03828	0.1838	1	1	1	1	1	1	0.843923	1	1	1	1	1
Alanine, aspartate and glutamate metabolism	3	8	0	2	18	2	2	15	0	1	12	0	5	29	2	0	15	2	0.3818	1	0.6684	0.1003	0.329	1	1	1	0.7934	0.1872	1	0.6759	1	1	1	1	1	1	1	1	1	1	1	1
Amino sugar and nucleotide sugar metabolism	7	34	6	0	18	0	0	30	0	2	31	0	2	16	1	0	12	0	1	0.002288	0.3957	1	0.1638	0.6224	0.4194	1	1	0.3593	1	0.383	1	0.175413	1	1	1	1	1	1	1	1	1	1
Aminoacyl-tRNA biosynthesis	5	23	0	3	28	0	1	38	0	0	29	0	1	36	3	3	25	1	1	0.6219	0.7317	1	0.3583	0.6375	0.02548	1	0.03342	0.07347	0.1395	0.512	1	1	1	1	1	1	0.7222	1	1	1	1	1
Aminobenzoate degradation	0	2	0	1	4	1	0	1	0	0	1	0	0	1	0	0	1	0	1	1	0.3082	0.1152	1	1	1	1	1	1	1	1	1	1	1	1	1	1	1	1	1	1	1	1
AMPK signaling pathway	0	1	0	0	1	0	0	2	0	0	1	0	1	2	0	0	2	0	1	1	1	1	1	1	1	1	0.2812	1	1	1	1	1	1	1	1	1	1	1	1	1	1	1
Arginine and proline metabolism	4	14	0	0	8	0	0	5	0	4	11	0	0	11	0	0	3	0	0.5185	1	1	1	1	1	0.04622	1	0.3895	1	1	1	1	1	1	1	1	1	0.843923	1	1	1	1	1
Arginine biosynthesis	2	4	0	4	15	2	1	4	0	3	17	0	2	18	1	0	8	1	0.2068	1	0.03653	0.07291	0.2775	1	0.4835	1	1	0.3941	1	0.6059	1	1	1	1	1	1	1	1	1	1	1	1
Autophagy - animal	0	0	0	0	0	0	0	0	0	0	0	0	1	1	0	0	1	0	1	1	1	1	1	1	1	1	0.1521	1	1	1	1	1	1	1	1	1	1	1	1	1	1	1
Bacterial chemotaxis	7	24	0	0	18	0	0	3	0	5	27	0	0	8	0	0	0	0	0.4523	0.6219	0.3957	1	1	1	0.39	1	0.6161	1	1	1	1	1	1	1	1	1	1	1	1	1	1	1
Bacterial secretion system	7	12	0	0	10	0	0	8	0	0	10	0	0	6	0	0	5	0	0.006104	1	1	1	1	1	0.3767	1	0.5995	1	1	1	0.38755	1	1	1	1	1	1	1	1	1	1	1
Basal transcription factors	0	0	0	0	0	0	0	0	0	0	0	0	0	4	0	0	3	0	1	1	1	1	1	1	1	1	1	1	1	1	1	1	1	1	1	1	1	1	1	1	1	1
Benzoate degradation	0	0	0	1	2	1	0	1	0	0	0	0	0	1	0	0	2	0	1	1	0.1682	0.05936	1	1	1	1	1	1	1	1	1	1	1	1	1	1	1	1	1	1	1	1
beta-Alanine metabolism	0	4	0	0	3	0	1	5	0	0	2	0	1	5	0	0	2	0	0.583	1	1	1	0.334	1	1	1	0.5622	1	1	1	1	1	1	1	1	1	1	1	1	1	1	1
Biofilm formation - Escherichia coli	0	4	1	0	5	0	0	8	0	1	8	0	0	2	0	0	0	0	0.583	0.1567	1	1	1	1	1	1	1	1	1	1	1	1	1	1	1	1	1	1	1	1	1	1
Biofilm formation - Pseudomonas aeruginosa	0	2	0	0	3	0	0	0	0	0	3	0	1	4	0	0	2	0	1	1	1	1	1	1	1	1	0.4835	1	1	1	1	1	1	1	1	1	1	1	1	1	1	1
Biofilm formation - Vibrio cholerae	2	11	1	0	5	0	0	4	0	0	6	0	2	7	1	0	3	0	1	0.3746	1	1	1	1	1	1	0.2893	0.1766	1	1	1	1	1	1	1	1	1	1	1	1	1	1
Biosynthesis of amino acids	18	83	3	15	105	1	1	44	0	15	93	0	18	116	6	2	83	4	1	1	0.05043	0.3707	0.2511	0.3996	0.4309	1	0.8948	0.1311	0.3157	0.07087	1	1	1	1	1	1	1	1	1	1	1	1
Biosynthesis of antibiotics	28	115	7	16	135	2	10	101	3	16	128	0	18	149	4	4	114	8	0.4838	0.3286	0.2068	0.4319	0.4402	1	0.8929	1	0.3448	1	0.5151	0.2123	1	1	1	1	1	1	1	1	1	1	1	1
Biosynthesis of secondary metabolites	28	153	7	21	169	2	5	107	3	20	176	0	23	184	6	3	131	8	0.3569	0.8318	0.08855	0.2341	0.2637	1	0.4853	1	0.3357	0.6349	0.15	0.07866	1	1	1	1	1	1	1	1	1	1	1	1
Biosynthesis of terpenoids and steroids	0	0	0	0	0	0	0	0	0	0	0	0	0	0	0	0	1	0	1	1	1	1	1	1	1	1	1	1	1	1	1	1	1	1	1	1	1	1	1	1	1	1
Biosynthesis of unsaturated fatty acids	0	1	0	0	3	0	0	3	0	0	2	0	0	1	0	0	0	0	1	1	1	1	1	1	1	1	1	1	1	1	1	1	1	1	1	1	1	1	1	1	1	1
Biosynthesis of vancomycin group antibiotics	0	0	0	0	1	0	0	1	0	0	0	0	0	0	0	0	2	0	1	1	1	1	1	1	1	1	1	1	1	1	1	1	1	1	1	1	1	1	1	1	1	1
Biotin metabolism	0	7	0	0	7	0	0	7	0	0	5	0	0	3	0	0	2	0	0.3579	1	1	1	1	1	1	1	1	1	1	1	1	1	1	1	1	1	1	1	1	1	1	1
Butanoate metabolism	3	12	0	3	23	3	6	20	1	7	13	0	3	21	0	1	13	1	0.7299	1	0.4484	0.03002	0.00311	0.5011	0.000551	1	1	1	0.5046	1	1	1	1	1	0.35765	1	0.050002	1	1	1	1	1
C5-Branched dibasic acid metabolism	0	12	0	3	11	0	0	0	0	5	7	0	2	8	0	0	12	0	0.0808	1	0.06515	1	1	1	0.0006522	1	0.3496	1	1	0.383	1	1	1	1	1	1	0.050002	1	1	1	1	1
Carbohydrate digestion and absorption	1	1	0	0	0	0	0	0	0	2	4	0	0	1	0	0	0	0	0.2167	1	1	1	1	1	0.08714	1	1	1	1	1	1	1	1	1	1	1	1	1	1	1	1	1
Carbon fixation in photosynthetic organisms	4	12	1	1	10	0	1	10	0	2	9	0	0	12	0	0	6	1	0.3038	0.4008	0.6026	1	0.5571	1	0.3384	1	0.2329	1	1	0.5024	1	1	1	1	1	1	1	1	1	1	1	1
Carbon fixation pathways in prokaryotes	5	30	0	5	37	1	7	30	0	5	22	0	3	32	0	2	32	4	0.6564	0.634	0.3702	1	0.006622	0.6224	0.1986	1	0.4628	1	0.6829	0.7729	1	1	1	1	0.507687	1	1	1	1	1	1	1
Carbon metabolism	19	78	5	12	99	4	11	71	4	11	59	0	18	139	4	12	100	21	0.5746	0.3754	0.2715	0.5384	0.02142	0.2997	0.238	1	0.5422	0.7898	0.004665	0.002453	1	1	1	1	0.7038	1	1	1	1	1	0.536475	0.282095
Carotenoid biosynthesis	0	0	0	0	0	0	0	0	0	0	0	0	0	0	0	0	1	0	1	1	1	1	1	1	1	1	1	1	1	1	1	1	1	1	1	1	1	1	1	1	1	1
Cationic antimicrobial peptide	0	2	0	0	4	0	0	1	0	0	2	0	1	2	0	0	0	0	1	1	1	1	1	1	1	1	0.2812	1	1	1	1	1	1	1	1	1	1	1	1	1	1	1
Cell cycle	0	0	0	0	0	0	0	0	0	0	0	0	1	1	0	0	1	0	1	1	1	1	1	1	1	1	0.1521	1	1	1	1	1	1	1	1	1	1	1	1	1	1	1
Chloroalkane and chloroalkene degradation	0	0	0	0	1	0	0	0	0	1	1	0	1	7	0	0	7	0	1	1	1	1	1	1	0.1322	1	1	1	1	1	1	1	1	1	1	1	1	1	1	1	1	1
Chlorocyclohexane and chlorobenzene degradation	0	0	0	0	0	0	0	0	0	0	0	0	0	1	0	0	0	0	1	1	1	1	1	1	1	1	1	1	1	1	1	1	1	1	1	1	1	1	1	1	1	1
Choline metabolism in cancer	0	1	0	0	0	0	0	1	0	0	1	0	0	0	0	0	0	0	1	1	1	1	1	1	1	1	1	1	1	1	1	1	1	1	1	1	1	1	1	1	1	1
Citrate cycle	6	17	0	2	21	0	9	27	2	5	14	0	1	21	0	1	21	2	0.2307	1	0.7068	1	0.0001126	0.2328	0.02826	1	0.2343	1	1	1	1	1	1	1	0.025898	1	0.7222	1	1	1	1	1
Cyanoamino acid metabolism	1	2	0	0	5	0	0	2	0	2	5	0	1	2	0	0	2	0	0.3865	1	1	1	1	1	0.1328	1	0.2812	1	1	1	1	1	1	1	1	1	1	1	1	1	1	1
Cysteine and methionine metabolism	8	23	0	0	24	0	1	17	0	1	22	0	3	26	1	0	15	1	0.1298	0.6219	0.2625	1	1	1	0.3457	1	0.7866	0.5157	1	1	1	1	1	1	1	1	1	1	1	1	1	1
D-Alanine metabolism	2	8	0	0	5	0	1	2	0	0	2	0	0	1	0	0	0	0	0.6861	1	1	1	0.1499	1	1	1	1	1	1	1	1	1	1	1	1	1	1	1	1	1	1	1
D-Arginine and D-ornithine metabolism	1	3	0	0	0	0	0	0	0	5	5	0	0	0	0	0	0	0	0.5195	1	1	1	1	1	3.904e-05	1	1	1	1	1	1	1	1	1	1	1	0.0089792	1	1	1	1	1
Degradation of aromatic compounds	0	0	0	0	2	0	0	0	0	1	1	0	0	0	0	0	1	0	1	1	1	1	1	1	0.1322	1	1	1	1	1	1	1	1	1	1	1	1	1	1	1	1	1
D-Glutamine and D-glutamate metabolism	0	3	0	1	4	1	0	4	1	1	2	0	0	2	0	0	1	0	1	1	0.3082	0.1152	1	0.1292	0.247	1	1	1	1	1	1	1	1	1	1	1	1	1	1	1	1	1
Dioxin degradation	0	0	0	0	1	0	0	0	0	0	0	0	0	0	0	0	0	0	1	1	1	1	1	1	1	1	1	1	1	1	1	1	1	1	1	1	1	1	1	1	1	1
DNA replication	3	13	0	0	12	0	1	15	0	1	17	0	4	19	0	0	14	1	1	1	0.6156	1	1	1	0.7156	1	0.5159	1	1	1	1	1	1	1	1	1	1	1	1	1	1	1
Drug metabolism - cytochrome P450	0	0	0	0	0	0	0	0	0	1	1	0	0	0	0	0	0	0	1	1	1	1	1	1	0.1322	1	1	1	1	1	1	1	1	1	1	1	1	1	1	1	1	1
Drug metabolism - other enzymes	1	6	0	0	6	0	0	7	0	1	8	0	0	2	1	0	4	0	1	1	1	1	1	1	1	1	1	0.05396	1	1	1	1	1	1	1	1	1	1	1	1	1	1
Epstein-Barr virus infection	0	0	0	0	0	0	0	0	0	0	0	0	0	3	0	0	3	0	1	1	1	1	1	1	1	1	1	1	1	1	1	1	1	1	1	1	1	1	1	1	1	1
Fatty acid biosynthesis	0	6	0	0	9	0	0	9	0	0	3	0	0	1	0	0	0	0	0.3506	1	1	1	1	1	1	1	1	1	1	1	1	1	1	1	1	1	1	1	1	1	1	1
Fatty acid degradation	0	0	0	1	3	1	0	1	0	1	1	0	0	3	0	0	1	0	1	1	0.2414	0.08772	1	1	0.1322	1	1	1	1	1	1	1	1	1	1	1	1	1	1	1	1	1
Fatty acid metabolism	0	6	0	1	10	1	0	10	0	0	3	0	0	2	0	0	1	0	0.3506	1	0.6026	0.264	1	1	1	1	1	1	1	1	1	1	1	1	1	1	1	1	1	1	1	1
Flagellar assembly	7	27	1	0	27	0	0	0	0	0	26	0	0	0	0	0	0	0	0.6372	1	0.1639	1	1	1	0.03968	1	1	1	1	1	1	1	1	1	1	1	0.843923	1	1	1	1	1
Flavone and flavonol biosynthesis	0	0	0	0	0	0	0	0	0	0	1	0	0	0	0	0	0	0	1	1	1	1	1	1	1	1	1	1	1	1	1	1	1	1	1	1	1	1	1	1	1	1
Fluorobenzoate degradation	0	0	0	0	0	0	0	0	0	0	0	0	0	1	0	0	0	0	1	1	1	1	1	1	1	1	1	1	1	1	1	1	1	1	1	1	1	1	1	1	1	1
Folate biosynthesis	0	5	0	0	11	0	1	14	0	2	9	0	2	13	0	0	8	2	0.5916	1	0.6136	1	1	1	0.3384	1	1	1	1	0.2158	1	1	1	1	1	1	1	1	1	1	1	1
Fructose and mannose metabolism	3	25	3	1	15	0	0	21	0	3	17	0	2	10	0	0	7	0	0.3297	0.08291	1	1	0.4013	1	0.4835	1	0.6551	1	1	1	1	1	1	1	1	1	1	1	1	1	1	1
Galactose metabolism	6	12	4	0	5	0	0	18	2	1	18	0	1	6	1	0	6	0	0.02793	0.001073	1	1	0.3903	0.1225	0.4965	1	1	0.1534	1	1	0.683518	0.175413	1	1	1	1	1	1	1	1	1	1
Geraniol degradation	0	0	0	0	1	0	0	0	0	0	0	0	0	0	0	0	0	0	1	1	1	1	1	1	1	1	1	1	1	1	1	1	1	1	1	1	1	1	1	1	1	1
Glucagon signaling pathway	0	1	0	0	2	0	0	5	0	0	4	0	0	4	1	0	0	0	1	1	1	1	1	1	1	1	1	0.1051	1	1	1	1	1	1	1	1	1	1	1	1	1	1
Glucosinolate biosynthesis	0	2	0	0	3	0	0	0	0	2	2	0	0	1	0	0	4	0	1	1	1	1	1	1	0.01743	1	1	1	1	1	1	1	1	1	1	1	0.622314	1	1	1	1	1
Glutathione metabolism	0	4	0	1	5	0	0	1	0	0	4	0	0	6	0	0	0	0	0.583	1	0.3692	1	1	1	1	1	0.5995	1	1	1	1	1	1	1	1	1	1	1	1	1	1	1
Glycerolipid metabolism	3	11	0	0	12	1	0	8	0	1	10	0	0	2	0	0	0	0	0.7126	1	0.6156	0.3079	1	1	1	1	1	1	1	1	1	1	1	1	1	1	1	1	1	1	1	1
Glycerophospholipid metabolism	1	14	0	0	13	0	0	10	0	1	13	0	1	7	0	0	7	1	0.326	1	0.6202	1	1	1	1	1	1	1	1	0.5571	1	1	1	1	1	1	1	1	1	1	1	1
Glycine, serine and threonine metabolism	7	23	1	2	38	0	0	22	0	3	16	0	2	16	1	0	16	0	0.3101	1	0.7693	0.6279	0.4085	1	0.4588	1	1	0.3593	1	0.2434	1	1	1	1	1	1	1	1	1	1	1	1
Glycolysis / Gluconeogenesis	11	33	6	1	30	0	7	37	2	5	25	0	1	29	1	1	23	1	0.1322	0.001948	0.5115	1	0.02117	0.3602	0.3647	1	0.1124	0.5548	1	0.5028	1	0.175413	1	1	0.7038	1	1	1	1	1	1	1
Glycosaminoglycan degradation	0	3	0	0	0	0	0	0	0	0	4	0	0	0	0	0	0	0	1	1	1	1	1	1	1	1	1	1	1	1	1	1	1	1	1	1	1	1	1	1	1	1
Glycosphingolipid biosynthesis - globo and isoglobo series	0	0	0	0	0	0	0	0	0	0	2	0	0	0	0	0	0	0	1	1	1	1	1	1	1	1	1	1	1	1	1	1	1	1	1	1	1	1	1	1	1	1
Glyoxylate and dicarboxylate metabolism	3	17	0	1	22	2	0	14	0	1	11	0	2	20	0	1	13	1	1	1	0.715	0.1405	0.6185	1	1	1	0.7562	1	0.5046	1	1	1	1	1	1	1	1	1	1	1	1	1
Histidine metabolism	0	15	0	2	15	0	0	9	0	3	22	0	2	13	1	0	11	2	0.05231	1	0.3854	1	1	1	1	1	1	0.3033	1	0.3438	0.802087	1	1	1	1	1	1	1	1	1	1	1
Homologous recombination	2	19	0	0	18	0	0	18	1	0	18	0	0	4	0	0	1	0	0.3986	1	0.3957	1	0.3903	0.4649	0.1547	1	1	1	1	1	1	1	1	1	1	1	1	1	1	1	1	1
Inositol phosphate metabolism	0	4	1	0	1	0	1	3	0	0	2	0	1	3	0	0	3	0	0.583	0.1567	1	1	0.2163	1	1	1	0.3906	1	1	1	1	1	1	1	1	1	1	1	1	1	1	1
Isoquinoline alkaloid biosynthesis	1	1	0	0	1	0	0	0	0	0	2	0	0	2	0	0	1	0	0.2167	1	1	1	1	1	1	1	1	1	1	1	1	1	1	1	1	1	1	1	1	1	1	1
Limonene and pinene degradation	0	0	0	0	0	0	0	0	0	0	0	0	0	2	0	0	0	0	1	1	1	1	1	1	1	1	1	1	1	1	1	1	1	1	1	1	1	1	1	1	1	1
Lipoic acid metabolism	0	2	0	0	1	0	1	3	0	0	1	0	0	0	0	0	0	0	1	1	1	1	0.2163	1	1	1	1	1	1	1	1	1	1	1	1	1	1	1	1	1	1	1
Lipopolysaccharide biosynthesis	0	0	0	0	20	0	0	0	0	0	1	0	0	0	0	0	0	0	1	1	0.2493	1	1	1	1	1	1	1	1	1	1	1	1	1	1	1	1	1	1	1	1	1
Lysine biosynthesis	3	17	0	1	20	0	1	8	0	0	17	0	1	16	1	0	14	0	1	1	1	1	0.4785	1	0.1514	1	0.4922	0.3593	1	0.3873	1	1	1	1	1	1	1	1	1	1	1	1
Lysine degradation	1	3	0	2	4	2	0	1	0	1	1	0	1	7	0	0	1	0	0.5195	1	0.04099	0.005154	1	1	0.1322	1	1	1	1	1	1	1	1	0.59271	1	1	1	1	1	1	1	1
MAPK signaling pathway - fly	0	0	0	0	0	0	0	0	0	0	1	0	0	1	0	0	1	1	1	1	1	1	1	1	1	1	1	1	1	0.1096	1	1	1	1	1	1	1	1	1	1	1	1
MAPK signaling pathway - plant	0	1	0	0	1	0	1	3	1	0	2	0	1	10	0	0	3	1	1	1	1	1	0.2163	0.09853	1	1	1	1	1	0.2943	1	1	1	1	1	1	1	1	1	1	1	1
MAPK signaling pathway - yeast	0	0	0	0	0	0	0	0	0	0	0	0	0	4	0	0	0	0	1	1	1	1	1	1	1	1	1	1	1	1	1	1	1	1	1	1	1	1	1	1	1	1
Metabolism of xenobiotics by cytochrome P450	0	0	0	0	0	0	0	0	0	1	1	0	0	0	0	0	0	0	1	1	1	1	1	1	0.1322	1	1	1	1	1	1	1	1	1	1	1	1	1	1	1	1	1
Methane metabolism	7	22	1	2	33	0	0	19	0	3	13	0	21	126	5	14	101	23	0.2942	0.61	0.7635	0.6234	0.392	1	0.3986	1	0.6112	0.3906	0.0005067	0.0003984	1	1	1	1	1	1	1	1	1	1	0.116541	0.091632
Microbial metabolism in diverse environments	25	109	5	11	126	4	13	99	6	12	87	0	29	216	8	15	155	25	0.7205	0.8032	1	0.7893	0.05119	0.1437	0.8711	1	0.4873	0.3767	0.02072	0.04159	1	1	1	1	1	1	1	1	1	1	1	1
Monobactam biosynthesis	1	7	0	0	6	0	0	2	0	0	7	0	0	4	0	0	4	0	1	1	1	1	1	1	0.604	1	1	1	1	1	1	1	1	1	1	1	1	1	1	1	1	1
Naphthalene degradation	0	0	0	0	1	0	0	0	0	1	1	0	0	0	0	0	0	0	1	1	1	1	1	1	0.1322	1	1	1	1	1	1	1	1	1	1	1	1	1	1	1	1	1
Neomycin, kanamycin and gentamicin biosynthesis	2	3	2	0	1	0	0	1	0	0	1	0	0	0	0	0	0	0	0.1203	0.005006	1	1	1	1	1	1	1	1	1	1	1	0.287845	1	1	1	1	1	1	1	1	1	1
N-Glycan biosynthesis	0	0	0	1	1	0	0	0	0	0	0	0	0	2	1	0	2	0	1	1	0.08795	1	1	1	1	1	1	0.05396	1	1	1	1	1	1	1	1	1	1	1	1	1	1
Nicotinate and nicotinamide metabolism	1	10	0	0	11	0	0	8	0	3	18	0	1	17	0	1	7	1	0.6998	1	0.6136	1	1	1	0.7224	1	0.4961	1	0.3144	0.5571	1	1	1	1	1	1	1	1	1	1	1	1
Nitrogen metabolism	2	4	0	1	6	1	1	5	0	1	4	0	4	13	1	0	10	0	0.2068	1	0.4248	0.1679	0.334	1	0.4332	1	0.1223	0.3033	1	0.6134	1	1	1	1	1	1	1	1	1	1	1	1
Nitrotoluene degradation	2	5	0	0	4	0	0	5	0	0	0	0	1	12	1	1	5	0	0.2971	1	1	1	1	1	1	1	1	0.2836	0.2362	1	1	1	1	1	1	1	1	1	1	1	1	1
Novobiocin biosynthesis	1	3	0	0	4	0	0	1	0	0	5	0	1	4	0	0	3	1	0.5195	1	1	1	1	1	1	1	0.4835	1	1	0.2943	1	1	1	1	1	1	1	1	1	1	1	1
Nucleotide excision repair	1	11	0	0	7	0	2	11	1	0	9	0	1	13	0	0	7	1	0.474	1	1	1	0.2095	0.317	0.6166	1	0.7053	1	1	0.5571	1	1	1	1	1	1	1	1	1	1	1	1
One carbon pool by folate	3	11	0	1	15	0	1	12	0	1	16	0	1	6	0	0	4	0	0.7126	1	1	1	1	1	0.7108	1	1	1	1	1	1	1	1	1	1	1	1	1	1	1	1	1
Other glycan degradation	0	0	0	0	0	0	0	0	0	0	2	0	0	0	0	0	0	0	1	1	1	1	1	1	1	1	1	1	1	1	1	1	1	1	1	1	1	1	1	1	1	1
Oxidative phosphorylation	2	14	0	2	25	1	0	16	0	2	21	0	5	41	0	1	12	2	0.7468	1	1	0.5367	0.6294	1	1	1	0.8257	0.6273	0.477	0.6323	1	1	1	1	1	1	1	1	1	1	1	1
Pantothenate and CoA biosynthesis	0	17	0	5	20	0	0	8	0	2	11	0	4	13	1	0	11	0	0.03269	1	0.02591	1	1	1	0.6472	1	0.1223	0.3033	1	0.6214	0.683518	1	1	1	1	1	1	1	1	1	1	1
Pentose and glucuronate interconversions	2	6	0	0	6	0	0	5	0	3	16	0	0	2	0	0	1	0	0.6161	1	1	1	1	1	0.4588	1	1	1	1	1	1	1	1	1	1	1	1	1	1	1	1	1
Pentose phosphate pathway	5	22	2	4	22	2	2	24	2	2	21	0	1	17	0	1	10	1	0.8004	0.2326	0.1214	0.1405	0.7105	0.1948	1	1	0.4961	1	0.4172	1	1	1	1	1	1	1	1	1	1	1	1	1
Peptidoglycan biosynthesis	3	22	0	0	14	0	1	17	1	2	13	0	0	1	0	0	5	1	0.4454	1	0.627	1	1	0.4459	0.6863	1	1	1	1	0.4409	1	1	1	1	1	1	1	1	1	1	1	1
Phenazine biosynthesis	0	0	0	0	1	0	0	0	0	0	1	0	0	2	0	0	2	0	1	1	1	1	1	1	1	1	1	1	1	1	1	1	1	1	1	1	1	1	1	1	1	1
Phenylalanine metabolism	4	7	0	0	5	0	0	1	0	0	4	0	1	10	0	0	3	1	0.04351	1	1	1	1	1	1	1	1	1	1	0.2943	0.769843	1	1	1	1	1	1	1	1	1	1	1
Phenylalanine, tyrosine and tryptophan biosynthesis	1	5	1	3	17	0	0	3	0	1	20	0	3	25	0	1	20	1	1	0.1919	0.1831	1	1	1	0.5027	1	1	1	1	0.716	1	1	1	1	1	1	1	1	1	1	1	1
Phenylpropanoid biosynthesis	0	0	0	0	0	0	0	0	0	2	4	0	0	4	0	0	1	0	1	1	1	1	1	1	0.08714	1	1	1	1	1	1	1	1	1	1	1	1	1	1	1	1	1
Phosphatidylinositol signaling system	0	2	0	0	1	0	1	4	0	0	3	0	1	1	0	0	1	0	1	1	1	1	0.2775	1	1	1	0.1521	1	1	1	1	1	1	1	1	1	1	1	1	1	1	1
Phosphonate and phosphinate metabolism	0	0	0	0	0	0	0	0	0	0	0	0	0	1	0	0	0	0	1	1	1	1	1	1	1	1	1	1	1	1	1	1	1	1	1	1	1	1	1	1	1	1
Phosphotransferase system	0	28	3	0	9	0	0	15	1	0	0	0	0	0	0	0	0	0	0.001816	0.1082	1	1	0.6232	0.4058	1	1	1	1	1	1	0.38755	1	1	1	1	1	1	1	1	1	1	1
Polyketide sugar unit biosynthesis	0	0	0	0	4	0	0	5	0	0	1	0	1	1	0	0	5	0	1	1	1	1	1	1	1	1	0.1521	1	1	1	1	1	1	1	1	1	1	1	1	1	1	1
Porphyrin and chlorophyll metabolism	1	32	0	0	7	0	0	4	0	0	1	0	5	42	0	0	39	3	0.007739	0.6416	1	1	1	1	1	1	0.6684	0.6287	0.2633	0.7937	0.38755	1	1	1	1	1	1	1	1	1	1	1
Propanoate metabolism	2	17	0	3	16	2	1	17	1	1	8	0	1	11	0	1	12	0	0.5524	1	0.1606	0.08175	1	0.4459	1	1	1	1	0.477	0.383	1	1	1	1	1	1	1	1	1	1	1	1
Protein export	7	14	0	0	11	0	1	8	0	0	11	0	0	9	0	0	6	0	0.01764	1	0.6136	1	0.4785	1	0.378	1	0.3709	1	1	1	0.5796	1	1	1	1	1	1	1	1	1	1	1
Protein processing in endoplasmic reticulum	2	2	0	0	1	0	1	1	1	0	2	1	3	14	1	0	4	1	0.04686	1	1	1	0.07799	0.03396	1	0.007423	0.4594	0.3225	1	0.3718	0.769843	1	1	1	1	1	1	0.853645	1	1	1	1
Purine metabolism	8	43	1	3	45	0	4	52	1	2	61	0	11	48	1	2	48	4	0.7114	1	0.7931	0.6446	1	1	0.01894	1	0.1522	1	1	0.8135	1	1	1	1	1	1	0.622314	1	1	1	1	1
Pyrimidine metabolism	4	30	0	3	35	0	3	53	1	3	46	0	10	39	0	1	42	5	0.3714	0.634	1	0.6243	0.794	1	0.2666	1	0.07342	0.6252	0.7223	0.802	1	1	1	1	1	1	1	1	1	1	1	1
Pyruvate metabolism	6	26	1	4	26	1	7	33	3	4	21	0	3	31	0	1	28	3	0.8128	1	0.2798	0.5508	0.01141	0.09868	0.5104	1	0.6124	1	1	1	1	1	1	1	0.656075	1	1	1	1	1	1	1
Quorum sensing	13	52	0	2	50	0	2	21	1	7	43	3	4	21	1	0	5	0	0.6081	0.2743	0.3132	0.4018	0.6764	0.5182	0.4976	0.0003646	0.5474	0.4428	1	1	1	1	1	1	1	1	1	0.083858	1	1	1	1
Retinol metabolism	0	0	0	0	0	0	0	0	0	1	1	0	0	0	0	0	0	0	1	1	1	1	1	1	0.1322	1	1	1	1	1	1	1	1	1	1	1	1	1	1	1	1	1
Riboflavin metabolism	0	5	0	0	5	0	0	1	0	0	4	0	0	7	0	0	8	2	0.5916	1	1	1	1	1	1	1	0.6038	1	1	0.2158	1	1	1	1	1	1	1	1	1	1	1	1
Ribosome	16	53	0	4	52	8	1	52	1	5	43	0	28	53	1	5	62	9	0.1297	0.168	1	0.0001136	0.1802	1	1	1	1.127e-10	1	0.3737	0.4037	1	1	1	0.026128	1	1	1	1	2.53e-08	1	1	1
Ribosome biogenesis in eukaryotes	0	1	0	0	0	0	0	0	0	0	1	0	1	13	0	2	14	2	1	1	1	1	1	1	1	1	0.7053	1	0.1645	0.6601	1	1	1	1	1	1	1	1	1	1	1	1
RNA degradation	4	15	0	0	11	1	0	14	2	0	11	1	6	15	0	0	10	1	0.5459	1	0.6136	0.2863	0.6185	0.07937	0.378	0.04025	0.01763	1	1	1	1	1	1	1	1	1	1	1	0.885117	1	1	1
RNA polymerase	2	4	0	0	3	0	1	7	0	1	10	0	4	11	0	0	13	2	0.2068	1	1	1	0.4342	1	1	1	0.07207	1	1	0.6454	1	1	1	1	1	1	1	1	1	1	1	1
RNA transport	0	1	0	0	1	0	0	1	0	0	1	0	5	13	0	3	15	5	1	1	1	1	1	1	1	1	0.03567	1	0.04004	0.018	1	1	1	1	1	1	1	1	1	1	1	1
Selenocompound metabolism	4	6	0	0	6	0	0	10	0	0	8	0	1	8	0	0	6	0	0.02244	1	1	1	1	1	0.6072	1	1	1	1	1	0.64515	1	1	1	1	1	1	1	1	1	1	1
Sphingolipid metabolism	0	0	0	0	0	0	0	0	0	0	2	0	0	1	0	0	0	0	1	1	1	1	1	1	1	1	1	1	1	1	1	1	1	1	1	1	1	1	1	1	1	1
Starch and sucrose metabolism	4	22	4	0	13	0	0	12	0	6	35	0	0	8	0	0	5	0	1	0.01153	0.6202	1	0.6154	1	0.4515	1	0.6161	1	1	1	1	0.53038	1	1	1	1	1	1	1	1	1	1
Steroid hormone biosynthesis	0	0	0	0	0	0	0	0	0	0	0	0	0	1	0	0	0	0	1	1	1	1	1	1	1	1	1	1	1	1	1	1	1	1	1	1	1	1	1	1	1	1
Streptomycin biosynthesis	3	5	2	0	5	0	1	10	0	0	5	0	2	4	0	0	9	0	0.07127	0.0158	1	1	0.5571	1	1	1	0.1122	1	1	0.6092	1	0.605667	1	1	1	1	1	1	1	1	1	1
Styrene degradation	0	1	0	0	1	0	0	0	0	0	0	0	0	0	0	0	0	0	1	1	1	1	1	1	1	1	1	1	1	1	1	1	1	1	1	1	1	1	1	1	1	1
Sulfur metabolism	0	3	0	0	3	0	0	4	0	1	6	0	1	7	1	0	1	0	1	1	1	1	1	1	0.5735	1	1	0.1766	1	1	1	1	1	1	1	1	1	1	1	1	1	1
Sulfur relay system	1	4	0	0	6	0	1	10	1	0	4	0	0	12	0	0	4	1	1	1	1	1	0.5571	0.2929	1	1	0.2329	1	1	0.3718	1	1	1	1	1	1	1	1	1	1	1	1
Terpenoid backbone biosynthesis	1	10	0	1	10	1	0	10	0	1	11	0	1	10	0	1	8	1	0.6998	1	0.6026	0.264	1	1	1	1	1	1	0.3505	0.6059	1	1	1	1	1	1	1	1	1	1	1	1
Thiamine metabolism	2	10	0	0	10	0	0	9	1	1	12	0	2	16	0	0	11	2	1	1	1	1	1	0.2679	1	1	1	1	1	0.3438	1	1	1	1	1	1	1	1	1	1	1	1
Toluene degradation	0	0	0	0	0	0	0	0	0	0	0	0	0	1	0	0	0	0	1	1	1	1	1	1	1	1	1	1	1	1	1	1	1	1	1	1	1	1	1	1	1	1
Tryptophan metabolism	0	1	0	1	2	1	1	2	0	0	1	0	0	13	0	0	1	0	1	1	0.1682	0.05936	0.1499	1	1	1	0.2386	1	1	1	1	1	1	1	1	1	1	1	1	1	1	1
Two-component system	7	44	2	4	33	2	0	13	0	5	31	0	2	19	0	0	7	0	0.459	0.7054	0.5274	0.2619	0.6158	1	0.5927	1	0.7556	1	1	1	1	1	1	1	1	1	1	1	1	1	1	1
Tyrosine metabolism	1	3	0	0	5	0	0	1	0	1	6	0	2	8	0	0	3	1	0.5195	1	1	1	1	1	0.5735	1	0.3496	1	1	0.2943	1	1	1	1	1	1	1	1	1	1	1	1
Ubiquinone and other terpenoid-quinone biosynthesis	0	0	0	0	0	0	0	0	0	0	2	0	0	5	0	0	2	0	1	1	1	1	1	1	1	1	1	1	1	1	1	1	1	1	1	1	1	1	1	1	1	1
Valine, leucine and isoleucine biosynthesis	0	16	0	6	21	0	0	0	0	7	14	0	4	12	1	0	14	0	0.03097	1	0.007534	1	1	1	0.0009788	1	0.09561	0.2836	1	0.3873	0.683518	1	1	1	1	1	0.056281	1	1	1	1	1
Valine, leucine and isoleucine degradation	0	6	0	1	9	1	0	7	0	1	6	0	1	11	0	0	8	1	0.3506	1	0.5641	0.2411	1	1	0.5735	1	1	1	1	0.6059	1	1	1	1	1	1	1	1	1	1	1	1
Vancomycin resistance	2	10	0	0	8	0	1	5	0	0	4	0	0	1	0	0	1	1	1	1	1	1	0.334	1	1	1	1	1	1	0.1096	1	1	1	1	1	1	1	1	1	1	1	1
Various types of N-glycan biosynthesis	0	0	0	0	0	0	0	0	0	0	0	0	0	1	1	0	1	0	1	1	1	1	1	1	1	1	1	0.02735	1	1	1	1	1	1	1	1	1	1	1	1	1	1
Vitamin B6 metabolism	1	4	0	0	3	0	0	1	0	0	1	0	0	1	0	0	3	0	1	1	1	1	1	1	1	1	1	1	1	1	1	1	1	1	1	1	1	1	1	1	1	1
Xylene degradation	0	0	0	0	1	0	0	0	0	0	0	0	0	0	0	0	0	0	1	1	1	1	1	1	1	1	1	1	1	1	1	1	1	1	1	1	1	1	1	1	1	1
Zeatin biosynthesis	1	1	0	0	1	0	0	1	0	0	1	0	0	0	0	0	0	0	0.2167	1	1	1	1	1	1	1	1	1	1	1	1	1	1	1	1	1	1	1	1	1	1	1
